# Supplementary material for: Variation analysis of growth traits and medicinal components in different provenances of Polygonatum cyrtonema based on heterogeneous garden experiment
Source: PLoS One. 2026 Apr 10;21(4):e0346920. doi: 10.1371/journal.pone.0346920 (PMC13068254; doi:10.1371/journal.pone.0346920)
Supplement: S1 Table — (XLSX) [file pone.0346920.s001.xlsx]

## Sheet: Sheet1
Site	Provenance	block	Height(cm)	Stem Diameter(cm)	Leaf Length(cm)	Leaf Width(cm)	Leaf Shape Index	Leaf Area(cm2)	Leaf Perimeter(cm)		Site	Provenance	block	Height(cm)	Stem Diameter(cm)	Leaf Length(cm)	Leaf Width(cm)	Leaf Shape Index	Leaf Area(cm2)	Leaf Perimeter(cm)		Site	Provenance	block	Height(cm)	Stem Diameter(cm)	Leaf Length(cm)	Leaf Width(cm)	Leaf Shape Index	Leaf Area(cm2)	Leaf Perimeter(cm)
ZJLY	JH	1	55.6	3.63	12.61	4.48	2.82	40.07	74.35		ZJJY	JH	1	100.6	5.34	9.91	2.19	4.52	22.42	64.55		ZJLA	JH	1	21.3	1.82	13.29	3.05	4.36	16.45	37.36
ZJLY	JH	1	57.1	3.85	11.47	5.09	2.25	46.62	73.82		ZJJY	JH	1	98.5	5.11	10.07	2.19	4.59	22.42	64.55		ZJLA	JH	1	41.5	2.78	9.32	2.98	3.12	16.33	40.09
ZJLY	JH	1	63.2	3.84	13.32	3.75	3.55	27.37	37.48		ZJJY	JH	1	97.6	5.09	10.08	3	3.36	27.38	65.91		ZJLA	JH	1	31.3	2.16	10.47	3.46	3.03	21.8	41.2
ZJLY	JH	1	55.3	4.51	17.24	3.14	5.5	28.4	71.46		ZJJY	JH	1	88.6	4.56	15.31	3.79	4.04	25.68	59.63		ZJLA	JH	1	39.8	2.63	12.03	3.47	3.46	22.81	35.72
ZJLY	JH	1	68.4	4.09	11.93	5.81	2.05	46.34	74.81		ZJJY	JH	1	85.7	4.39	11.99	5.67	2.12	67	75.08		ZJLA	JH	1	28.4	2.19	10.15	2.67	3.8	17.29	34.44
ZJLY	JH	1	64.5	4.92	13.27	3.5	3.79	25.25	50.65		ZJJY	JH	1	87.2	4.61	15.94	3.71	4.29	26.56	56.83		ZJLA	JH	1	33.2	1.54	12.14	3	4.05	20.49	65.68
ZJLY	JH	1	49.3	3.14	13.58	3.89	3.49	31.67	49.33		ZJJY	JH	1	86.3	4.82	10.72	2.34	4.59	22.79	67.48		ZJLA	JH	1	36.4	2.01	9.64	3.66	2.63	29.81	54.4
ZJLY	JH	1	45.6	3.26	12.4	3.98	3.12	35.72	73.58		ZJJY	JH	1	112.6	5.5	7.43	3.41	2.18	33.97	66.34		ZJLA	JH	1	36.1	3.25	14.34	2.85	5.04	16.25	33.96
ZJLY	JH	1	40.3	4.19	12.26	4.34	2.83	31.19	67.54		ZJJY	JH	1	113.2	5.56	10.79	2.42	4.47	27.07	67.58		ZJLA	JH	1	26.4	2.69	12.32	2.62	4.71	17.08	40.62
ZJLY	JH	1	41.5	3.64	11.38	3.53	3.22	30.48	42.54		ZJJY	JH	1	107.3	5.35	8.15	2.84	2.88	30.15	67.94		ZJLA	JH	1	24.5	2.67	11.35	3.09	3.67	18.45	34.02
ZJLY	JH	2	49.3	3.76	11.98	3.89	3.08	34.57	56.32		ZJJY	JH	2	102.1	5.17	7.4	3.1	2.38	23.55	63.28		ZJLA	JH	2	28.6	2.06	9.03	2.81	3.22	17.35	39.71
ZJLY	JH	2	36.3	3.84	13.24	3.69	3.59	36.37	50.76		ZJJY	JH	2	100.2	5.16	12.5	2.89	4.32	30.64	67.52		ZJLA	JH	2	31.2	2.24	10.62	3.46	3.07	20.84	40.48
ZJLY	JH	2	42.5	3.31	13.6	4.7	2.89	41.81	73.18		ZJJY	JH	2	111.3	5.2	12.01	3.58	3.36	40.4	68.59		ZJLA	JH	2	35.3	2.37	13.84	2.93	4.72	19.55	43.51
ZJLY	JH	2	46.9	3.03	12	3.39	3.54	26.18	48.84		ZJJY	JH	2	115.2	5.33	11.02	3.03	3.64	27.3	58.64		ZJLA	JH	2	39.7	2.19	13.51	2.85	4.75	19.17	35.15
ZJLY	JH	2	42.1	3.09	13.17	3.66	3.6	31.02	41.13		ZJJY	JH	2	98.9	4.92	16.05	3.25	4.93	34.54	55.66		ZJLA	JH	2	46.3	3.35	10.12	2.82	3.59	17.71	35.05
ZJLY	JH	2	33.6	2.65	12.73	5.02	2.54	37.7	74.49		ZJJY	JH	2	120.3	5.25	15.13	2.75	5.5	20.33	51.53		ZJLA	JH	2	43.2	2.86	10.47	3.52	2.97	18.64	33.06
ZJLY	JH	2	55.2	3.91	12.66	4.23	3	35.46	70.84		ZJJY	JH	2	107.5	5.17	15.18	2.68	5.67	31.19	80.18		ZJLA	JH	2	30.3	1.79	13.72	2.93	4.69	19.7	36.49
ZJLY	JH	2	56.5	4.56	12.37	3.33	3.71	24.66	51.49		ZJJY	JH	2	125.6	5.62	11.27	3.35	3.37	32.05	73.01		ZJLA	JH	2	31.2	2.35	10.51	3.07	3.42	18.19	37.83
ZJLY	JH	2	69.3	4.06	15.06	4.32	3.49	35.7	54.16		ZJJY	JH	2	98.7	4.97	8.84	3.16	2.8	35.49	75.6		ZJLA	JH	2	45.3	2.67	12.24	2.45	5	15.2	33.6
ZJLY	JH	2	40.6	3.82	11.02	3.95	2.79	27.13	66.19		ZJJY	JH	2	98.5	4.95	10.45	2.52	4.16	27.72	76.59		ZJLA	JH	2	36.2	2.58	10.85	2.82	3.84	14.96	31.28
ZJLY	JH	3	45.3	3.54	13.27	3.24	4.09	33.69	50.93		ZJJY	JH	3	95.6	4.95	9.42	2.62	3.6	29	79.74		ZJLA	JH	3	42.3	2.14	13.21	3.21	4.11	19.11	39.03
ZJLY	JH	3	60.5	2.96	10.99	3.41	3.23	23.64	65.41		ZJJY	JH	3	85.4	4.22	13.96	3.72	3.76	49.32	83.46		ZJLA	JH	3	31.3	3.05	11.47	2.5	4.6	18.23	38.57
ZJLY	JH	3	35.6	2.84	12.49	3.23	3.86	24.14	48.59		ZJJY	JH	3	93.2	4.86	10.72	3.2	3.35	39.65	79.31		ZJLA	JH	3	34.2	2.89	12.01	2.82	4.26	14.95	31.49
ZJLY	JH	3	48.2	3.55	10.91	3.55	3.07	25.74	66.96		ZJJY	JH	3	102.5	5.16	11.65	2.39	4.88	27.65	69.41		ZJLA	JH	3	22.7	2.54	10.35	2.93	3.54	20.42	39.82
ZJLY	JH	3	52.3	2.91	10.28	4.23	2.43	37.17	56.91		ZJJY	JH	3	112.3	5.28	9.59	3.1	3.1	36.96	75.31		ZJLA	JH	3	25.4	1.73	10.55	3.25	3.24	17.35	38.62
ZJLY	JH	3	50.5	4.17	12.72	3.13	4.07	26.86	51.04		ZJJY	JH	3	107.5	5.12	10.73	3.57	3	40.64	71.23		ZJLA	JH	3	34.3	2.58	13.07	2.91	4.49	18.15	36.41
ZJLY	JH	3	38.9	3.86	12.28	3.33	3.69	35.97	68.21		ZJJY	JH	3	98.2	4.98	12.67	3.75	3.38	23.93	59.82		ZJLA	JH	3	32	3.09	8.97	2.71	3.3	16	38.6
ZJLY	JH	3	42.6	2.19	12.52	3.68	3.41	26.01	50.92		ZJJY	JH	3	125.2	5.21	11.34	2.35	4.82	22.92	67.83		ZJLA	JH	3	38.3	1.97	8.8	3.23	2.72	18.4	32.43
ZJLY	JH	3	58.9	3.18	10.07	4.86	2.07	33.93	74.31		ZJJY	JH	3	126.3	5.57	6.86	2.41	2.85	26.66	53.16		ZJLA	JH	3	34.3	2.23	10.24	3.05	3.36	18.6	33.72
ZJLY	JH	3	55.5	2.26	13.97	4.31	3.24	38.67	56.91		ZJJY	JH	3	124.2	5.61	9.34	3.41	2.74	34.08	76.32		ZJLA	JH	3	33.3	3.26	8.98	2.54	3.54	14.17	33.29
ZJLY	JJ	1	67.1	4.43	14.03	4.09	3.43	40.19	75.13		ZJJY	JJ	1	60.3	3.27	8.61	3.07	2.8	18.96	56.28		ZJLA	JJ	1	65.4	4.32	13.96	3.28	4.26	33.08	46.22
ZJLY	JJ	1	72.3	4.13	13.68	4.27	3.21	41.11	72.55		ZJJY	JJ	1	75.7	3.81	11.2	3.05	3.68	24.18	62.25		ZJLA	JJ	1	61.3	3.41	14.35	3.09	4.64	31.59	51.75
ZJLY	JJ	1	53.6	2.86	15.97	5.52	2.89	61.17	73.18		ZJJY	JJ	1	73.2	3.75	8.77	3.24	2.71	19.91	56.94		ZJLA	JJ	1	55.7	3.16	15.5	2.96	5.23	33.02	49.55
ZJLY	JJ	1	77.2	2.43	13.72	4.16	3.3	38.45	58.14		ZJJY	JJ	1	86.6	4.12	9.07	3.76	2.41	24.1	58.16		ZJLA	JJ	1	71.3	2.89	15.61	3.99	3.92	43.43	55.75
ZJLY	JJ	1	76.5	3.32	14.81	4.33	3.42	43.51	75.39		ZJJY	JJ	1	85.5	4.05	9.22	2.4	3.84	16.1	56.54		ZJLA	JJ	1	52.5	2.72	19.85	4.78	4.16	45.23	86.89
ZJLY	JJ	1	46.2	3.45	11.3	4.69	2.41	38.55	67.82		ZJJY	JJ	1	72.6	3.66	7.68	2.44	3.15	14.64	53.48		ZJLA	JJ	1	56.8	4.23	16.84	3.26	5.17	39.71	63.69
ZJLY	JJ	1	49.3	5.86	9.63	3.2	3.01	21.38	48.92		ZJJY	JJ	1	78.9	3.92	7.6	2.73	2.79	14.88	52.93		ZJLA	JJ	1	65.4	3.75	10.47	3.04	3.44	31.61	37.31
ZJLY	JJ	1	55.2	3.54	10.2	4.18	2.44	30.39	68.35		ZJJY	JJ	1	96.2	4.31	8.48	2.5	3.39	15.68	54.93		ZJLA	JJ	1	49.5	3.12	13.13	3.03	4.34	33.08	45.6
ZJLY	JJ	1	68.9	4.78	11.19	4.15	2.7	33.14	67.32		ZJJY	JJ	1	90.6	4.22	9	2.78	3.24	17.93	56.65		ZJLA	JJ	1	45.5	2.78	14.49	3.51	4.13	35	47.58
ZJLY	JJ	1	60.3	3.12	11.1	4	2.77	30.98	69.58		ZJJY	JJ	1	70.1	4.05	6.85	2.45	2.79	12.16	51.09		ZJLA	JJ	1	49.8	2.06	8.94	3.31	2.7	21.22	34.75
ZJLY	JJ	2	40.2	3.89	13.49	4.25	3.18	37.83	76.73		ZJJY	JJ	2	63.5	3.55	8.92	3.35	2.66	20.8	56.88		ZJLA	JJ	2	42.3	2.76	16.18	3.87	4.19	44.16	49.93
ZJLY	JJ	2	68.3	3.53	13.77	4.58	3	43.25	59.72		ZJJY	JJ	2	75.6	3.12	8.42	2.4	3.5	14.73	55.18		ZJLA	JJ	2	49.8	2.68	14.52	3.15	4.61	31.65	46.03
ZJLY	JJ	2	77.9	4.12	9.98	3.39	2.95	23.81	67.13		ZJJY	JJ	2	82.3	3.91	9.4	3.93	2.39	26.47	57.98		ZJLA	JJ	2	71.5	3.45	19.07	4.46	4.28	48.43	69.48
ZJLY	JJ	2	46.5	4.36	9.71	3.98	2.44	26.93	66.63		ZJJY	JJ	2	72.5	4.06	8.32	3.16	2.64	18.83	55.54		ZJLA	JJ	2	52.8	4.76	15.13	2.97	5.1	41	53.63
ZJLY	JJ	2	48.6	3.76	11.58	4.28	2.71	34.28	54.12		ZJJY	JJ	2	92.6	3.68	9.09	2.82	3.23	18.21	65.04		ZJLA	JJ	2	54.5	4.12	15.31	3.14	4.88	35.1	54.51
ZJLY	JJ	2	45.2	3.86	12.26	3.48	3.52	30.62	71.42		ZJJY	JJ	2	99.8	4.25	6.88	2.38	2.89	12.43	51.63		ZJLA	JJ	2	47.8	3.86	19.14	3.7	5.17	41.26	69.21
ZJLY	JJ	2	69.1	2.46	11.32	3.97	2.86	31.67	71.1		ZJJY	JJ	2	80.2	4.31	7.57	2.82	2.68	15.79	52.93		ZJLA	JJ	2	48.9	3.98	16.46	2.69	6.12	30	50.65
ZJLY	JJ	2	60.9	2.34	12.94	3.96	3.27	35.34	72.82		ZJJY	JJ	2	88.6	3.87	7.23	2.56	2.83	12.57	38.1		ZJLA	JJ	2	76.5	3.76	10.01	3.57	2.81	25.83	44.52
ZJLY	JJ	2	50.9	3.78	12.94	3.96	3.27	35.34	72.82		ZJJY	JJ	2	81.2	4.09	6.79	2.82	2.41	13.43	52.55		ZJLA	JJ	2	76.4	3.84	15.53	2.74	5.67	30.79	53.84
ZJLY	JJ	2	45.6	2.96	12.63	4.14	3.05	36.72	72.14		ZJJY	JJ	2	86.7	3.92	8.56	2.39	3.58	15.06	54.67		ZJLA	JJ	2	52.4	4.67	13.61	2.82	4.83	28.06	56.84
ZJLY	JJ	3	39.8	4.01	13.08	4.61	2.83	40.95	66.36		ZJJY	JJ	3	83.9	4.26	7.88	2.43	3.24	14.62	53.95		ZJLA	JJ	3	70.8	2.13	16.33	3.34	4.89	38.94	49.48
ZJLY	JJ	3	71.2	3.85	15.52	4.31	3.6	44.06	76.04		ZJJY	JJ	3	68.5	4.07	7.92	2.46	3.22	14.75	54.55		ZJLA	JJ	3	65.3	4.08	16.18	3.84	4.21	43.55	49.77
ZJLY	JJ	3	69.8	3.93	11.69	3.93	2.98	31.84	71.9		ZJJY	JJ	3	70.2	3.55	9.3	2.15	4.32	14.75	57.15		ZJLA	JJ	3	79.4	3.96	12.98	2.96	4.39	29.26	57.86
ZJLY	JJ	3	60.8	3.12	11.08	4.76	2.33	38.04	67.87		ZJJY	JJ	3	86.7	3.74	8.76	2.74	3.19	17.71	55.81		ZJLA	JJ	3	77.3	3.21	18.62	3.41	5.46	46.29	68.02
ZJLY	JJ	3	60.1	3.76	11.53	4.44	2.6	35.92	71.46		ZJJY	JJ	3	82.4	4.05	6.96	2.5	2.78	12.55	37.05		ZJLA	JJ	3	81.4	4.54	18.98	3.06	6.19	43.24	85.56
ZJLY	JJ	3	49.1	3.53	10.22	4.39	2.33	31.42	51.85		ZJJY	JJ	3	77.6	4.16	9.33	2.87	3.26	19.02	57.69		ZJLA	JJ	3	50.7	4.16	15.58	3.11	5.01	34.62	47.31
ZJLY	JJ	3	45.7	3.42	12.65	3.43	3.69	31.2	72.38		ZJJY	JJ	3	65.7	3.92	8.64	2.81	3.07	17.15	55.87		ZJLA	JJ	3	72.4	4.76	9.91	3.53	2.8	25.37	36.83
ZJLY	JJ	3	40.3	2.86	10.25	3.53	2.9	24.85	51.12		ZJJY	JJ	3	72.3	3.49	8.75	3.12	2.81	19.03	55.64		ZJLA	JJ	3	70.8	3.45	13.92	3.54	3.93	33.92	50.64
ZJLY	JJ	3	76.5	4.94	13.5	4.04	3.34	38.15	74.75		ZJJY	JJ	3	84.6	3.85	9.66	2.78	3.47	19.35	56.82		ZJLA	JJ	3	81.4	3.17	13.25	2.32	5.7	32.07	44.1
ZJLY	JJ	3	70.3	4.23	12.73	4.11	3.1	32.77	48.33		ZJJY	JJ	3	93.5	4.13	7.75	2.86	2.71	12.83	40.17		ZJLA	JJ	3	63.2	4.37	13.39	3.12	4.29	31.42	43.63
ZJLY	TG	1	92.3	3.97	8.59	2.57	3.34	15.15	32.81		ZJJY	TG	1	67.1	3.35	8.89	2.49	3.58	15.85	55.51		ZJLA	TG	1	60.5	4.45	19.4	5.05	3.85	60.12	86.9
ZJLY	TG	1	65.8	3.43	10.79	4.27	2.53	32.76	49.35		ZJJY	TG	1	68.5	3.71	10.47	2.94	3.56	21.59	58.6		ZJLA	TG	1	51.4	2.48	13.5	3.36	4.02	31.14	58.35
ZJLY	TG	1	60.3	3.86	11.17	4	2.79	30.75	49.85		ZJJY	TG	1	66.7	3.65	13.45	2.86	4.71	28.28	73.99		ZJLA	TG	1	44.8	3.72	17.22	3.63	4.75	43.94	79.08
ZJLY	TG	1	89.2	4.43	9.84	3.03	3.25	20.82	46.44		ZJJY	TG	1	81	4.03	8.5	3.38	2.52	21.4	55.86		ZJLA	TG	1	50.3	2.91	17.68	3.55	4.98	42.64	67.89
ZJLY	TG	1	80.4	4.01	11.19	4	2.8	31.79	69.29		ZJJY	TG	1	82.3	4.31	9.52	3.17	3	21.71	66.99		ZJLA	TG	1	58.5	3.26	18.06	2.86	6.32	36.59	66.68
ZJLY	TG	1	60.4	3.43	11.44	3.04	3.76	23.99	49.67		ZJJY	TG	1	75.6	3.78	10.51	2.86	3.67	21.79	68.98		ZJLA	TG	1	70.8	3.87	18.99	3.53	5.39	47.36	86.05
ZJLY	TG	1	59.8	4.65	8.35	3.61	2.31	21.05	35.41		ZJJY	TG	1	65.7	3.49	10.28	3.19	3.22	22.02	67.72		ZJLA	TG	1	88.4	3.32	15.77	3.39	4.65	37.56	79.73
ZJLY	TG	1	100.8	3.43	9.85	4.06	2.43	25.45	47.93		ZJJY	TG	1	65.8	3.65	13.66	3.35	4.07	32.76	66.86		ZJLA	TG	1	72.4	3.48	14.02	3.06	4.59	28.88	58.62
ZJLY	TG	1	107.5	4.09	11.26	3.34	3.37	27.01	39.53		ZJJY	TG	1	75.3	3.83	14.15	2.44	5.8	25.99	68.16		ZJLA	TG	1	58.3	3.12	14.27	2.93	4.87	29.6	59.3
ZJLY	TG	1	100.9	4.92	11.2	4.15	2.7	31.6	38.22		ZJJY	TG	1	69.2	3.57	9.79	3.24	3.02	23.05	67.62		ZJLA	TG	1	58.8	3.34	13.25	3.16	4.2	27.06	49.63
ZJLY	TG	2	67.3	3.21	8.47	3.13	2.7	19.26	43.67		ZJJY	TG	2	80.1	4.03	11.09	2.41	4.61	19.17	69.91		ZJLA	TG	2	85.4	3.86	13.45	3.08	4.36	29.81	50
ZJLY	TG	2	107.6	3.16	8.22	2.76	2.97	15.92	42.64		ZJJY	TG	2	75.6	3.82	8.22	3.35	2.46	20.13	64.06		ZJLA	TG	2	78.3	2.91	17.79	2.56	6.95	32.75	66.07
ZJLY	TG	2	79.7	4.05	11.85	4.08	2.91	33.79	70.56		ZJJY	TG	2	72.1	3.59	9.2	3.47	2.65	23.15	65.22		ZJLA	TG	2	52.1	3.23	16.6	3.08	5.4	37.02	64.03
ZJLY	TG	2	79.3	4.32	12.52	4.05	3.09	34.87	55.89		ZJJY	TG	2	73.5	3.76	11.84	2.66	4.45	22.77	73.03		ZJLA	TG	2	45.8	2.58	15.69	3.77	4.16	43.29	79.43
ZJLY	TG	2	76.2	5.34	9.85	3.61	2.73	24.02	36.89		ZJJY	TG	2	72.6	3.68	8.46	3.29	2.57	20.15	64.83		ZJLA	TG	2	77.5	3.21	15.49	3.62	4.28	39.56	61.59
ZJLY	TG	2	76.5	2.12	10.69	3.32	3.22	24.54	36.78		ZJJY	TG	2	65.9	3.47	9.36	2.96	3.17	20.45	66.15		ZJLA	TG	2	56.3	3.25	18.3	3.54	5.17	45.61	67.38
ZJLY	TG	2	68.1	2.57	9.27	3.83	2.42	24.26	35.64		ZJJY	TG	2	82.5	4.02	13.58	2.67	5.09	27.26	74.69		ZJLA	TG	2	57.8	3.47	18.38	3.76	4.89	44.28	84.8
ZJLY	TG	2	84.3	3.37	10.57	4.11	2.57	30.3	39.08		ZJJY	TG	2	83.1	4.13	10.3	3.13	3.29	22.34	67.99		ZJLA	TG	2	76.4	4.33	17.95	3.18	5.65	40.55	59.42
ZJLY	TG	2	67.8	2.89	10.55	3.82	2.76	27.8	39.19		ZJJY	TG	2	86.7	4.41	10.37	2.74	3.78	20.67	67.07		ZJLA	TG	2	48.3	4.63	17.82	3.86	4.62	48.94	82.72
ZJLY	TG	2	100.3	3.67	9.58	3.23	2.97	20.99	36.6		ZJJY	TG	2	77.8	3.92	9.62	2.86	3.36	20.67	68.35		ZJLA	TG	2	86.3	3.54	13.54	3.55	3.82	34.09	50.9
ZJLY	TG	3	91.2	3.54	9.93	3.76	2.64	26.77	36.94		ZJJY	TG	3	60.5	3.18	12.76	2.43	5.25	22.17	73.45		ZJLA	TG	3	60.5	2.87	18.52	3.98	4.65	52.24	83.9
ZJLY	TG	3	68.9	4.85	10.11	3.74	2.7	27.05	66.47		ZJJY	TG	3	65.2	3.46	14.28	3.17	4.51	31.3	76.99		ZJLA	TG	3	54.8	4.43	18.89	3.91	4.83	51.74	84.49
ZJLY	TG	3	70.6	4.54	8.4	3.35	2.5	20.02	33.65		ZJJY	TG	3	64.7	3.27	9.33	3.47	2.69	23.67	66.05		ZJLA	TG	3	61.3	3.37	14.86	3.89	3.82	39.49	60.12
ZJLY	TG	3	86.3	3.09	10.83	3.81	2.84	28.83	39.28		ZJJY	TG	3	78.9	3.91	9.02	3.19	2.83	18.81	57.92		ZJLA	TG	3	70.8	3.76	18.95	3.85	4.92	51.67	84.95
ZJLY	TG	3	76.9	3.21	12.45	3.23	3.85	26.4	41.38		ZJJY	TG	3	76.5	3.76	7.98	2.9	2.75	16.9	54.55		ZJLA	TG	3	45.8	4.56	15.98	3.31	4.82	37.79	77.82
ZJLY	TG	3	87.5	3.87	7.62	3.71	2.05	20.62	45.35		ZJJY	TG	3	82.3	4.03	10.52	3.14	3.35	22.26	68.3		ZJLA	TG	3	67.3	3.21	17.52	3.38	5.19	41.68	65.25
ZJLY	TG	3	100.1	3.76	11.48	4.46	2.57	34.95	37.29		ZJJY	TG	3	83.1	4.14	12.56	2.27	5.54	20.36	72.13		ZJLA	TG	3	81.4	3.43	15.49	3.53	4.39	39.79	77.32
ZJLY	TG	3	65.3	4.76	10.33	4.07	2.54	29.19	51.88		ZJJY	TG	3	76.7	3.77	10.32	4.01	2.57	30.19	67.7		ZJLA	TG	3	39.4	4.81	16.12	3.81	4.23	39.45	56.24
ZJLY	TG	3	78.2	4.21	10.21	3.43	2.97	24.95	36.82		ZJJY	TG	3	74.5	3.69	12.2	1.96	6.23	17.46	62.83		ZJLA	TG	3	42.3	4.44	15.27	3.82	4	40.02	54.71
ZJLY	TG	3	71.3	3.69	8.83	3.26	2.71	20.23	63.41		ZJJY	TG	3	78.7	3.85	9.35	2.48	3.77	16.24	65.75		ZJLA	TG	3	47.5	4.76	15.4	3.58	4.31	37.62	60.93
ZJLY	SY	1	86.5	5.48	9.39	3.37	2.79	32.13	35.91		ZJJY	SY	1	70.2	5.22	18.96	4.68	4.06	60.16	84.32		ZJLA	SY	1	74.3	4.21	14.11	2.96	4.76	39.78	45.59
ZJLY	SY	1	84.3	6.43	13.85	3.75	3.69	34.85	42.98		ZJJY	SY	1	100.5	5.34	13.76	4.11	3.35	39.26	74.68		ZJLA	SY	1	77.1	3.87	17.02	2.91	5.86	34.82	64.33
ZJLY	SY	1	90.2	5.23	12.9	3.98	3.24	35.6	45.03		ZJJY	SY	1	98.6	5.61	16.52	3.59	4.6	41.84	79		ZJLA	SY	1	94.3	5.45	16.2	2.99	5.42	33.79	63.08
ZJLY	SY	1	98.1	5.78	13.16	4.9	2.69	33.39	48.94		ZJJY	SY	1	78.1	5.57	19.93	5.24	3.8	71.27	86.47		ZJLA	SY	1	82.4	5.23	20.89	3.77	5.55	52.12	88.52
ZJLY	SY	1	110.2	6.32	11.94	4.22	2.83	35.15	43.37		ZJJY	SY	1	80.2	5.66	17.65	3.91	4.51	48.27	84.12		ZJLA	SY	1	93.1	4.34	17.7	4.91	3.61	58.98	68.29
ZJLY	SY	1	118.5	6.96	12.87	3.58	3.59	30.66	41.62		ZJJY	SY	1	85.4	4.29	16.64	4.25	3.92	50.99	80.9		ZJLA	SY	1	78.4	4.19	17.96	5.33	3.37	55.27	68.13
ZJLY	SY	1	95.2	8.76	15.64	3.21	4.87	35.59	52.51		ZJJY	SY	1	97.8	4.97	17.17	4.59	3.74	56.08	82.95		ZJLA	SY	1	91.3	4.07	16.93	4.26	3.97	49.79	65.15
ZJLY	SY	1	110.3	7.75	8.66	3.19	2.72	29.66	35.17		ZJJY	SY	1	101.6	4.87	13.64	3.05	4.48	29.19	72.57		ZJLA	SY	1	86.4	3.94	20.27	3.81	5.32	50.57	64.84
ZJLY	SY	1	107.5	5.21	10.25	3.78	2.71	27.27	36.79		ZJJY	SY	1	92.3	4.85	17.92	4.15	4.32	52.13	82.82		ZJLA	SY	1	87.1	4.32	20.88	3.91	5.34	53.71	72.89
ZJLY	SY	1	76.4	5.98	12.1	3.71	3.26	30.6	43.1		ZJJY	SY	1	100.1	4.79	19.79	4.88	4.06	66.35	86.97		ZJLA	SY	1	89.2	4.57	16.02	3.11	5.16	34.71	62.26
ZJLY	SY	2	115.2	7.78	9.51	3.72	2.56	23.97	42.68		ZJJY	SY	2	85.6	5.12	16.32	4.33	3.77	52.81	80.73		ZJLA	SY	2	52.1	4.45	16.86	4.48	3.76	52.72	65.38
ZJLY	SY	2	78.2	5.42	11.48	3.09	3.71	24.16	37.89		ZJJY	SY	2	79.2	4.86	17.52	4.48	3.91	53.84	82.75		ZJLA	SY	2	56.3	5.68	16.68	5.87	2.84	66.82	79.8
ZJLY	SY	2	118.9	6.94	11.24	3.3	3.4	25.2	34.44		ZJJY	SY	2	70.3	4.95	14.12	3.97	3.55	38.31	75.14		ZJLA	SY	2	75.3	4.39	18.02	4.2	4.29	52.86	80.82
ZJLY	SY	2	115.3	7.34	12.8	3.75	3.42	33.82	41.2		ZJJY	SY	2	102.6	4.98	16.43	4.09	4.02	45.18	80.47		ZJLA	SY	2	52.1	4.07	18.03	3.11	5.8	39.87	66.57
ZJLY	SY	2	110.3	5.85	10.38	3.67	2.83	26.69	39.85		ZJJY	SY	2	76.7	5.23	18.04	4.62	3.9	58.74	82.59		ZJLA	SY	2	76.4	4.12	19.18	3.46	5.55	43.62	55.04
ZJLY	SY	2	98.5	7.12	9.61	4.22	2.28	28.3	67.91		ZJJY	SY	2	68.9	5.12	18.16	3.98	4.57	48.73	83.46		ZJLA	SY	2	77.1	3.27	17.77	3.98	4.47	49.08	54.11
ZJLY	SY	2	85.3	6.21	11.65	3.4	3.43	26.75	41.95		ZJJY	SY	2	90.5	5.53	17.32	3.86	4.49	48.46	73.75		ZJLA	SY	2	42.1	4.18	15.95	2.95	5.4	33.86	48.07
ZJLY	SY	2	115.8	7.34	13.14	4.11	3.2	34.41	43.03		ZJJY	SY	2	86.3	4.95	16.03	3.54	4.53	39.39	78.47		ZJLA	SY	2	67.1	5.08	17.82	2.9	6.14	37.12	52.45
ZJLY	SY	2	90.8	5.86	13.14	5.35	2.46	46.97	47.8		ZJJY	SY	2	115.6	4.98	15.78	2.97	5.31	32.33	78.37		ZJLA	SY	2	43.9	3.65	17.9	3.49	5.12	41.96	53.95
ZJLY	SY	2	93.2	7.12	13.58	5.27	2.58	41.7	75.5		ZJJY	SY	2	118.9	5.16	15.82	4.02	3.94	42.95	78.19		ZJLA	SY	2	57.1	5.98	13.31	3.12	4.27	38.9	43.51
ZJLY	SY	3	107.3	6.13	9.49	3.75	2.53	25.69	35.19		ZJJY	SY	3	120.1	4.98	15.56	3.81	4.09	39.79	70.46		ZJLA	SY	3	67.2	4.53	16.82	6.05	2.78	57.02	53.82
ZJLY	SY	3	113.2	7.32	12.84	4.1	3.13	37.39	42.02		ZJJY	SY	3	102.3	4.67	15	3.97	3.78	40.87	77.01		ZJLA	SY	3	69.4	4.56	19.57	4.51	4.34	58.37	63.32
ZJLY	SY	3	105.3	6.87	14.32	4.25	3.37	38.13	45.22		ZJJY	SY	3	95.2	4.88	18.87	4.71	4.01	63.04	83.94		ZJLA	SY	3	68.2	5.76	18.29	4.12	4.44	52.76	67.99
ZJLY	SY	3	118.7	7.95	10.76	3.48	3.09	26.87	39.1		ZJJY	SY	3	76.8	4.96	17.44	4.23	4.12	51.89	81.04		ZJLA	SY	3	58.3	4.53	18.3	4.02	4.55	51.94	82.66
ZJLY	SY	3	113.2	5.12	12.8	3.32	3.85	29.1	37.23		ZJJY	SY	3	72.4	5.52	16.44	4.39	3.74	49.6	80.37		ZJLA	SY	3	59.8	4.32	13.89	3.92	3.54	36.57	51.35
ZJLY	SY	3	120.8	6.03	15.31	3.46	4.42	36.41	46.12		ZJJY	SY	3	89.2	5.45	13.19	4.01	3.29	36.11	73.97		ZJLA	SY	3	50.5	4.58	17.44	3	5.82	37.2	65.52
ZJLY	SY	3	129.3	7.23	11.07	4.31	2.57	31.91	42.11		ZJJY	SY	3	105.1	5.36	14.63	4.03	3.63	39.82	75.48		ZJLA	SY	3	71.3	5.76	21.72	4.61	4.71	52.76	91.74
ZJLY	SY	3	110.7	7.34	13.05	4.26	3.06	37.43	49.34		ZJJY	SY	3	67.5	4.75	19.68	5.29	3.72	74.44	86.2		ZJLA	SY	3	64.9	4.08	17.29	2.83	6.11	34.01	60.03
ZJLY	SY	3	100.9	7.94	10.27	3.85	2.67	28.35	39.45		ZJJY	SY	3	78.2	4.73	17.35	4.99	3.48	59.32	80.68		ZJLA	SY	3	88.2	3.56	15.41	3.23	4.78	35.64	60.6
ZJLY	SY	3	107.3	5.85	10.91	3.29	3.31	25.23	36.33		ZJJY	SY	3	98.5	4.67	13.56	3.7	3.66	35.2	74.28		ZJLA	SY	3	68.2	3.35	14.74	2.97	4.96	40.7	52.3
ZJLY	JO	1	70.3	3.95	9.06	3.5	2.59	21.79	38.09		ZJJY	JO	1	78.5	3.92	14.54	2.87	5.08	30.51	75.04		ZJLA	JO	1	52.1	5.91	13.73	5.06	2.71	37.11	67.52
ZJLY	JO	1	57.5	4.32	9.51	3.02	3.15	20.12	65.44		ZJJY	JO	1	78	3.85	9.12	3.05	2.99	20.43	56.41		ZJLA	JO	1	51.3	5.03	9.1	3.85	2.36	34.88	56.59
ZJLY	JO	1	48.3	4.31	15.16	3.23	4.7	34.36	75.58		ZJJY	JO	1	77.9	3.82	10.74	2.4	4.48	18.07	60.39		ZJLA	JO	1	39.4	3.53	16.77	3.7	4.53	42.02	73.93
ZJLY	JO	1	77.5	5.26	12	2.45	4.9	27.84	48.47		ZJJY	JO	1	78.5	3.87	9.75	2.54	3.84	18.3	57.58		ZJLA	JO	1	41.3	3.21	14.05	3.28	4.28	31.73	65.19
ZJLY	JO	1	45.2	3.86	14.9	2.84	5.24	31.38	49.2		ZJJY	JO	1	76.5	3.79	10.93	2.55	4.29	20.41	69.1		ZJLA	JO	1	46.5	3.48	12.68	4.13	3.07	37.44	73.38
ZJLY	JO	1	43.2	3.24	10.54	3.61	2.92	26.3	67.9		ZJJY	JO	1	85.2	3.76	13.89	2.95	4.7	29.38	77.8		ZJLA	JO	1	36.4	5.19	16.98	3.87	4.39	45.35	82.16
ZJLY	JO	1	60.3	3.08	12.83	3.13	4.1	27.91	42.38		ZJJY	JO	1	87.6	4.11	13.21	2.6	5.08	24.29	65.31		ZJLA	JO	1	49.5	3.87	10.68	3.41	3.13	25.86	69.27
ZJLY	JO	1	55.7	2.94	11.1	3.21	3.46	25.4	68.59		ZJJY	JO	1	88.2	4.23	12.87	2.46	5.24	22.94	63.36		ZJLA	JO	1	31.3	4.09	9.23	3.77	2.45	24.81	66.26
ZJLY	JO	1	59.2	4.43	10.05	3.03	3.32	21.38	66.08		ZJJY	JO	1	84.5	3.74	15.3	3.03	5.05	32.74	80.13		ZJLA	JO	1	36.4	4.12	9.73	3.14	3.09	31.35	66.82
ZJLY	JO	1	63.1	3.21	12.37	2.95	4.19	25.48	71.6		ZJJY	JO	1	79.2	3.85	13.69	2.64	5.18	26.09	75.83		ZJLA	JO	1	62.1	3.94	8.83	3.28	2.69	20.87	65.19
ZJLY	JO	2	49.9	3.86	12.86	3.12	4.12	28.73	72.23		ZJJY	JO	2	77.7	3.92	8.64	2.81	3.08	17.76	64.15		ZJLA	JO	2	56.4	5.32	10.63	4.3	2.47	32.92	70.16
ZJLY	JO	2	47.5	3.25	12.82	3.11	4.12	25.97	74.02		ZJJY	JO	2	76.5	3.88	10.31	2.29	4.51	17.55	59.48		ZJLA	JO	2	49.3	4.78	16.7	2.62	6.37	30.75	79.2
ZJLY	JO	2	45.3	4.32	13.58	3.26	4.17	29.61	50.11		ZJJY	JO	2	36.8	4.21	11.3	1.96	5.75	16.2	70.23		ZJLA	JO	2	45.8	4.54	17.43	3.57	4.88	43.49	81.17
ZJLY	JO	2	50.2	4.12	10.34	3.25	3.19	22.88	39.65		ZJJY	JO	2	75.8	4.36	9.24	2.88	3.21	19.62	66.3		ZJLA	JO	2	32.8	4.12	18.82	4.25	4.42	45.01	60.19
ZJLY	JO	2	60.6	3.98	10.31	3.11	3.32	23.75	27.21		ZJJY	JO	2	88.5	4.42	15.81	3.54	4.47	41.46	79.28		ZJLA	JO	2	50.4	3.97	11.08	3.51	3.16	27.05	69.48
ZJLY	JO	2	68.3	4.32	14.27	2.95	4.84	29.87	48.81		ZJJY	JO	2	89.1	3.95	13.3	2.97	4.47	29.61	66.61		ZJLA	JO	2	40.8	4.95	11.18	3.35	3.33	35.63	67.53
ZJLY	JO	2	41.3	3.33	11.9	3.69	3.22	31.98	32.72		ZJJY	JO	2	76.5	3.91	13.6	2.8	4.86	24.56	73.94		ZJLA	JO	2	25.3	3.43	12.14	4.11	2.96	35.92	70.74
ZJLY	JO	2	48.6	3.01	10.7	4	2.67	28.76	40.57		ZJJY	JO	2	85.1	3.82	13.7	3.1	4.42	27.25	76.14		ZJLA	JO	2	37.8	3.97	12.59	4.47	2.82	30.23	55.37
ZJLY	JO	2	78.7	4.04	12.59	2.3	5.48	20.28	41.09		ZJJY	JO	2	87.3	3.76	11.74	2.72	4.32	22.46	71.84		ZJLA	JO	2	40.8	3.36	10.99	2.94	3.73	23.11	55.08
ZJLY	JO	2	63.1	4.09	9.59	3.08	3.11	20.67	35.16		ZJJY	JO	2	89.2	3.87	13.68	2.75	4.98	28.41	76.95		ZJLA	JO	2	22.5	4.67	8.27	3.02	2.74	27.88	46.23
ZJLY	JO	3	50.5	4.12	10.44	2.71	3.86	20.15	39.08		ZJJY	JO	3	78.5	3.65	10.13	2.86	3.54	19.81	71.78		ZJLA	JO	3	57.8	3.01	11.25	3.66	3.08	29.34	53.18
ZJLY	JO	3	51.3	3.78	10.57	3.52	3	22.55	43.88		ZJJY	JO	3	78	3.62	11.15	2.57	4.35	20.18	69.64		ZJLA	JO	3	26.4	4.06	16.11	3.93	4.1	43.19	54.86
ZJLY	JO	3	58.6	3.69	12.97	3.44	3.78	29.07	41.6		ZJJY	JO	3	76.5	4.01	14.11	2.43	5.8	25.62	76.45		ZJLA	JO	3	37.5	5.34	18.28	3.67	4.98	36.86	82.06
ZJLY	JO	3	70.8	2.74	10.28	3.08	3.34	21.71	36.21		ZJJY	JO	3	75.7	4.22	9.72	2.54	3.83	18.22	68.11		ZJLA	JO	3	41.5	3.87	11.33	4.51	2.51	36.13	68.8
ZJLY	JO	3	70.7	3.12	11.85	2.66	4.46	21.76	45.57		ZJJY	JO	3	78.6	4.31	11.3	2.08	5.43	17.39	70.34		ZJLA	JO	3	38.4	3.34	9.53	3.91	2.44	26.57	49.13
ZJLY	JO	3	62.5	3.28	12.12	2.91	4.16	24.42	35.54		ZJJY	JO	3	75.2	4.12	14.66	2.65	5.53	28.19	78.48		ZJLA	JO	3	39.8	3.76	17.37	2.9	5.99	35.64	65.3
ZJLY	JO	3	78.9	2.84	11.31	2.34	4.84	28.31	39.91		ZJJY	JO	3	75.1	3.91	12	3	4	25.95	73.68		ZJLA	JO	3	34.9	4.14	16.17	3.18	5.09	35.37	79.7
ZJLY	JO	3	75.2	3.76	9.88	3.71	2.67	24	36.14		ZJJY	JO	3	77.8	3.85	12.19	3.04	4.01	27.09	72.29		ZJLA	JO	3	43.2	2.56	8.82	3.57	2.47	22.26	47.93
ZJLY	JO	3	81.6	4.29	15.01	3.62	4.15	37.49	45.61		ZJJY	JO	3	79.8	3.86	12.48	2.78	4.5	24.58	74.08		ZJLA	JO	3	32.1	2.15	11.57	2.84	4.07	23.84	45.95
ZJLY	JO	3	70.1	4.18	15.59	5.27	2.96	35.92	69.08		ZJJY	JO	3	76.5	4.01	9.93	3.11	3.19	21.7	59.01		ZJLA	JO	3	40.8	5.23	9.72	3.7	2.63	25.12	49.26
ZJLY	LQ	1	62.8	6.76	13.16	4.64	2.83	41.83	74.14		ZJJY	LQ	1	95.1	4.21	13.47	3.16	4.27	30.48	74.65		ZJLA	LQ	1	81.1	5.04	10.25	3.52	2.91	25.44	50.81
ZJLY	LQ	1	59.3	4.15	12.69	3.02	4.2	27.56	72.32		ZJJY	LQ	1	97.4	4.23	13.01	3.47	3.75	32.07	64.7		ZJLA	LQ	1	81.3	4.74	9.5	3.76	2.53	24.22	50.14
ZJLY	LQ	1	70.2	5.76	15.18	4.21	3.61	42.49	47.5		ZJJY	LQ	1	102.6	4.56	10.43	3.22	3.24	24.1	59.93		ZJLA	LQ	1	78.5	4.47	17.42	2.82	6.18	32.08	65.46
ZJLY	LQ	1	52.1	5.54	12.66	3.93	3.22	33.74	42.09		ZJJY	LQ	1	102.2	4.54	11.78	1.96	6.01	17.29	71.74		ZJLA	LQ	1	59.2	3.32	17.42	2.82	6.18	32.08	65.46
ZJLY	LQ	1	85.1	4.94	13.5	4.35	3.1	39	44.91		ZJJY	LQ	1	98.2	3.92	11.69	2.7	4.33	22.86	70.58		ZJLA	LQ	1	45.8	4.78	19.25	3.74	5.15	40.29	59.36
ZJLY	LQ	1	69.6	4.43	13.53	3.62	3.74	32.74	43.76		ZJJY	LQ	1	97.3	3.95	12.83	2.39	5.36	20.99	64.07		ZJLA	LQ	1	56.9	4.67	10.88	4.21	2.59	33.49	69.13
ZJLY	LQ	1	53.1	4.84	13.97	3.3	4.23	31.18	43.37		ZJJY	LQ	1	90.5	3.89	8.84	2.17	4.08	13.11	63.1		ZJLA	LQ	1	58.7	5.21	15.02	2.84	5.29	30.62	33.53
ZJLY	LQ	1	80.1	6.96	16.58	4.12	4.03	44.65	49.04		ZJJY	LQ	1	90.7	3.86	9.76	3.03	3.22	21.18	67.31		ZJLA	LQ	1	63.2	4.05	10.44	4.18	2.5	31.16	52.12
ZJLY	LQ	1	80.6	3.65	13.85	3.78	3.67	33.85	45.47		ZJJY	LQ	1	82.3	3.79	9.47	2.6	3.65	17.26	56.36		ZJLA	LQ	1	56.8	3.54	9.34	3.61	2.59	24.11	43.74
ZJLY	LQ	1	55.1	5.45	17.3	5.45	3.17	63.35	56.3		ZJJY	LQ	1	80.8	3.76	10.26	3.14	3.26	23.66	67.94		ZJLA	LQ	1	48.9	3.21	17.68	2.93	6.03	36.39	80.92
ZJLY	LQ	2	70.8	3.65	13.77	4.17	3.3	40.4	44.82		ZJJY	LQ	2	80.3	3.87	10.3	2.07	4.96	15.37	68		ZJLA	LQ	2	45.8	3.18	16.02	2.96	5.41	33.55	47.98
ZJLY	LQ	2	80.5	4.97	13.37	3.74	3.57	33.31	41.95		ZJJY	LQ	2	81.2	3.86	15.38	3.04	5.05	32.46	77.65		ZJLA	LQ	2	50.9	3.34	10.89	4.15	2.63	31.33	53.24
ZJLY	LQ	2	67.3	3.75	12.51	3.24	3.86	27.78	40.5		ZJJY	LQ	2	82.5	3.82	15.65	3.02	5.18	33.33	78.62		ZJLA	LQ	2	47.5	3.48	11.5	2.58	4.45	21.29	45.3
ZJLY	LQ	2	90.5	5.12	17.56	4.25	4.13	48.15	51.28		ZJJY	LQ	2	85.6	3.93	9.24	3.71	2.49	23.75	66.08		ZJLA	LQ	2	49.3	3.04	14.89	3.27	4.55	33.79	53.33
ZJLY	LQ	2	86.6	3.65	17.21	3.17	5.43	35.62	48.79		ZJJY	LQ	2	92.7	4.21	12.34	2.22	5.57	17.53	62.5		ZJLA	LQ	2	41.5	2.48	11.78	3.18	3.7	26.2	40.5
ZJLY	LQ	2	95.8	5.87	14.4	3.93	3.66	36.99	43.95		ZJJY	LQ	2	93.2	4.27	8.79	2.41	3.64	16.02	56.33		ZJLA	LQ	2	45.3	4.39	17.28	2.68	6.45	31.29	50.88
ZJLY	LQ	2	90.2	5.43	13.71	4.31	3.18	38.81	42.71		ZJJY	LQ	2	94.1	4.31	11.73	3.07	3.83	27.18	63.25		ZJLA	LQ	2	50.8	2.76	14.76	2.95	5	24.83	48.23
ZJLY	LQ	2	68.8	3.97	13.03	4.02	3.24	37.25	52.14		ZJJY	LQ	2	97.6	4.42	13.38	3.34	4	26.04	67.15		ZJLA	LQ	2	77.1	3.49	11.83	2.97	3.98	26.33	45.6
ZJLY	LQ	2	53.7	3.63	15.21	3.94	3.86	40.32	77.67		ZJJY	LQ	2	93.4	4.19	11.89	3.14	3.79	26.41	71.48		ZJLA	LQ	2	79.8	4.32	13.73	3.13	4.38	27.34	45.71
ZJLY	LQ	2	90.8	5.94	12	4.32	2.78	36.96	70.95		ZJJY	LQ	2	88.9	3.97	12.2	2.74	4.46	24.14	70.66		ZJLA	LQ	2	65.4	3.96	10.49	2.93	3.58	32.51	42.92
ZJLY	LQ	3	70.8	4.43	13.77	3.37	4.09	32.32	41.54		ZJJY	LQ	3	88.1	3.96	12.13	2.57	4.72	22.54	71.55		ZJLA	LQ	3	53.4	4.86	10.73	3.43	3.13	37.23	44.24
ZJLY	LQ	3	87.2	3.68	17.65	3.19	5.53	36.62	50.87		ZJJY	LQ	3	95.7	4.14	9.85	3.04	3.24	21.82	58.56		ZJLA	LQ	3	73.1	3.19	18.92	3.77	5.02	40.22	56.87
ZJLY	LQ	3	90.1	5.13	12.61	3.83	3.29	33.83	40.9		ZJJY	LQ	3	78.2	3.78	16.76	2.83	5.93	33.65	80.59		ZJLA	LQ	3	66.3	4.28	15.06	4.08	3.69	43.55	60.97
ZJLY	LQ	3	78.3	3.89	14.04	3.61	3.89	34.32	50.86		ZJJY	LQ	3	85.6	3.95	12.61	3.09	4.08	27.73	64.01		ZJLA	LQ	3	51.5	3.26	15.75	3.35	4.7	37.56	49.52
ZJLY	LQ	3	81.3	4.32	14.44	3.3	4.38	33.58	43.77		ZJJY	LQ	3	84.2	3.97	13.41	2.68	5	25.53	65.76		ZJLA	LQ	3	41.2	3.12	16.92	3.83	4.42	42.61	65.76
ZJLY	LQ	3	90.5	4.54	14.71	3.98	3.7	39.54	46.87		ZJJY	LQ	3	98.7	4.24	10.77	2.58	4.18	19.83	62.2		ZJLA	LQ	3	65.3	3.17	15.49	2.85	5.44	31.57	61.42
ZJLY	LQ	3	97.5	4.85	13.59	3.65	3.73	33.45	43.65		ZJJY	LQ	3	98.6	4.33	11.02	1.69	6.54	13.54	44.75		ZJLA	LQ	3	72.5	4.86	12.2	2.82	4.33	24.62	40.53
ZJLY	LQ	3	55.8	3.92	14.41	3.97	3.63	40.03	42.83		ZJJY	LQ	3	85.3	3.86	11.73	2.07	5.68	18.69	60.89		ZJLA	LQ	3	62.3	2.65	9.73	3.3	2.95	22.59	37.02
ZJLY	LQ	3	73.2	3.84	14.19	3.97	3.58	37.34	45.43		ZJJY	LQ	3	87.2	3.91	8.34	2.71	3.07	15.92	54.79		ZJLA	LQ	3	63.4	4.09	12.74	2.8	4.55	25.18	41.58
ZJLY	LQ	3	83.5	4.65	12.52	4.32	2.9	37.9	41.44		ZJJY	LQ	3	84.5	3.89	8.88	3.39	2.62	20.92	56.51		ZJLA	LQ	3	64.5	3.86	10.19	3.91	2.61	28.77	52.51
ZJLY	JS	1	78.3	4.65	16.98	5.55	3.06	64.48	80.79		ZJJY	JS	1	95.1	3.29	6.55	2.12	3.09	10.28	50.31		ZJLA	JS	1	79.4	4.21	12.25	4.05	3.03	34.71	71.3
ZJLY	JS	1	75.2	5.85	11.96	3.82	3.13	31.62	69.93		ZJJY	JS	1	94.5	4.31	12.62	2.55	4.95	21.39	64.87		ZJLA	JS	1	47.8	3.97	9.59	4.06	2.36	36.87	36.42
ZJLY	JS	1	72.1	5.54	13.13	3.75	3.5	33.77	73.11		ZJJY	JS	1	109.2	4.16	9.92	2.7	3.67	19.7	58.73		ZJLA	JS	1	81.3	3.42	12.38	3.54	3.5	31.1	54.77
ZJLY	JS	1	90.9	5.32	15.28	5.56	2.75	59.02	78.31		ZJJY	JS	1	115.3	3.58	9.8	2.66	3.68	19.43	66.4		ZJLA	JS	1	69.4	2.97	11.02	3.56	3.09	27.08	52.78
ZJLY	JS	1	110.2	3.04	14.08	4.18	3.37	39.92	75.03		ZJJY	JS	1	99.8	3.72	8.04	2.79	2.88	17.53	63.97		ZJLA	JS	1	50.8	5.36	14.43	3.28	4.39	31.46	51.41
ZJLY	JS	1	107.5	3.86	16.41	5.48	2.99	63.09	81.7		ZJJY	JS	1	118.5	3.91	9.41	3.07	3.06	19.85	66.3		ZJLA	JS	1	38.5	3.78	17.82	4.25	4.19	40.52	82
ZJLY	JS	1	108.3	4.45	14.99	4.94	3.03	50.45	78.22		ZJJY	JS	1	95.6	4.22	10.06	3.08	3.27	23.06	58.48		ZJLA	JS	1	87.4	3.12	17.87	3.9	4.58	48.31	82.35
ZJLY	JS	1	70.3	3.64	14.12	3.94	3.58	36.74	59.64		ZJJY	JS	1	94.4	4.31	9.75	3.27	2.98	23.52	66.45		ZJLA	JS	1	81.3	4.57	14.99	3.87	3.87	40.96	52.97
ZJLY	JS	1	75.6	4.86	12.5	4.44	2.82	39.73	71.98		ZJJY	JS	1	96.7	3.95	12.23	3.96	3.09	34.2	63.23		ZJLA	JS	1	99.7	4.01	15.14	4.03	3.76	40.18	60.71
ZJLY	JS	1	89.1	5.32	12.84	4.31	2.98	38.24	56.76		ZJJY	JS	1	108.7	4.03	10.5	2.7	3.89	20.79	67.98		ZJLA	JS	1	56.4	5.03	14.51	3.99	3.64	42.38	74.46
ZJLY	JS	2	126.3	3.21	13.53	4.05	3.34	37.15	73.8		ZJJY	JS	2	117.6	4.21	9.13	3.56	2.56	23.07	56.84		ZJLA	JS	2	77.8	4.18	12.35	4.4	2.81	37.06	55.5
ZJLY	JS	2	103.2	2.86	11.73	3.78	3.1	31.17	70.23		ZJJY	JS	2	121.2	3.95	10.83	2.94	3.68	22.97	68.98		ZJLA	JS	2	53.8	4.03	18.17	3.67	4.96	47.26	66.94
ZJLY	JS	2	108.1	3.85	11.91	4.38	2.72	36.39	54.51		ZJJY	JS	2	126.7	3.64	8.42	3.15	2.67	19.39	56.22		ZJLA	JS	2	59.7	3.79	18.2	3.75	4.85	46.43	83.53
ZJLY	JS	2	120.5	4.09	12.7	4.53	2.81	37.94	73.55		ZJJY	JS	2	98.7	4.63	9.14	2.32	3.94	14.31	56.59		ZJLA	JS	2	82.3	3.43	15.44	3.84	4.02	37.82	62.25
ZJLY	JS	2	120.1	3.54	15.66	4.75	3.3	51.33	76.82		ZJJY	JS	2	81.2	3.89	7.98	2.6	3.06	14.69	39.5		ZJLA	JS	2	58.2	3.57	14.67	3.99	3.67	42.38	74.14
ZJLY	JS	2	105.3	4.78	16.59	4.36	3.8	48.64	81.04		ZJJY	JS	2	85.4	3.59	6.66	2.8	2.38	13.58	51.53		ZJLA	JS	2	56	4.21	17.36	4.74	3.66	45.89	58.75
ZJLY	JS	2	70.8	3.52	16.16	5.48	2.95	61.86	55.84		ZJJY	JS	2	108.7	4.02	7.4	2.91	2.54	16.09	39.66		ZJLA	JS	2	70.1	3.97	14.77	3.9	3.78	38.04	59.68
ZJLY	JS	2	107.1	4.21	13.3	4.75	2.8	41.98	74.25		ZJJY	JS	2	102.3	3.86	7.27	2.38	3.06	12.42	52.69		ZJLA	JS	2	61.3	3.34	13.12	3.88	3.39	36.23	57.38
ZJLY	JS	2	100.8	4.09	11.81	4.65	2.54	39.09	70.77		ZJJY	JS	2	116.4	5.1	8.63	2.69	3.21	16.44	64.12		ZJLA	JS	2	73.8	2.67	9.93	4.05	2.45	28.54	43.73
ZJLY	JS	2	100.3	4.85	13.27	4.43	2.99	41.87	58.06		ZJJY	JS	2	117.5	5.31	6.91	2.35	2.94	11.63	53.67		ZJLA	JS	2	84.5	3.54	14.26	3.74	3.82	35.57	51.68
ZJLY	JS	3	91.3	3.21	15.06	4.93	3.06	50.24	78.98		ZJJY	JS	3	98.9	5.02	8.47	4.8	1.77	32	54.59		ZJLA	JS	3	75.8	3.09	10.52	4.28	2.46	32.74	67.38
ZJLY	JS	3	78.7	3.74	11.55	4.02	2.87	33.9	71.45		ZJJY	JS	3	126.7	4.96	9.54	3.71	2.57	25.62	57.9		ZJLA	JS	3	68.2	4.06	12.83	3.66	3.5	31.89	43.77
ZJLY	JS	3	125.3	3.06	12.74	4.61	2.76	38.97	56.65		ZJJY	JS	3	121.5	4.12	9.99	3.67	2.72	27.73	68.12		ZJLA	JS	3	94.3	4.53	13.24	3.77	3.51	35.98	56.72
ZJLY	JS	3	110.9	4.32	11.63	3.65	3.19	28.99	43.35		ZJJY	JS	3	99.6	3.75	6.38	3.3	1.93	16.77	61.82		ZJLA	JS	3	60.8	3.32	17.9	4.83	3.7	58.23	82.35
ZJLY	JS	3	95.2	3.86	12.65	4.92	2.57	41.77	56.99		ZJJY	JS	3	97.8	3.68	9.06	2.71	3.34	17.22	56.74		ZJLA	JS	3	64.5	3.34	17.27	3.69	4.68	43.81	52.1
ZJLY	JS	3	120.8	4.12	12.7	4.92	2.58	40.04	57.47		ZJJY	JS	3	96.9	4.21	9.71	2.61	3.72	19.01	64.15		ZJLA	JS	3	82.3	3.67	17.28	4.24	4.07	47.22	52.77
ZJLY	JS	3	88.9	4.47	16.42	4.17	3.94	45.41	80.06		ZJJY	JS	3	95.1	4.51	9.86	2.32	4.25	16.7	42.83		ZJLA	JS	3	58.4	3.09	17.28	3.64	4.74	41.36	51.71
ZJLY	JS	3	110.3	2.63	13.12	4.58	2.87	41.7	74.18		ZJJY	JS	3	86.5	3.49	9.3	2.71	3.43	18.07	57.28		ZJLA	JS	3	62.3	4.23	12.35	3.43	3.6	30.25	41.81
ZJLY	JS	3	100.1	3.32	16.26	5.39	3.01	58.53	81.38		ZJJY	JS	3	98.6	3.72	7.96	2.61	3.05	13.91	54.66		ZJLA	JS	3	81.8	3.35	9.73	3.31	2.94	22.77	40.03
ZJLY	JS	3	98.2	3.86	12.61	3.91	3.23	35.98	58.4		ZJJY	JS	3	102.5	4.31	8.61	3.07	2.8	18.96	56.28		ZJLA	JS	3	74.3	5.34	9.64	2.78	3.47	28.24	35.46
ZJLY	LA	1	95.8	5.12	12.98	4.17	3.11	35.24	49.42		ZJJY	LA	1	68.9	3.51	13.57	3.09	4.39	21.71	58.75		ZJLA	LA	1	100.8	5.34	7.36	5.45	1.35	49.76	72.5
ZJLY	LA	1	60.8	3.84	13.17	3.27	4.03	25.95	42.74		ZJJY	LA	1	66.7	3.21	13.57	3.12	4.35	21.54	58.95		ZJLA	LA	1	67.9	3.74	8.48	3.82	2.22	25.32	35.95
ZJLY	LA	1	50.5	3.23	10.49	3.7	2.83	34.33	73.25		ZJJY	LA	1	69.2	3.45	14.19	2.63	5.39	18.79	57.97		ZJLA	LA	1	81.4	3.14	8.99	4.74	1.89	37.47	45.86
ZJLY	LA	1	51.2	4.53	12.56	3.27	3.84	38.64	53.92		ZJJY	LA	1	75.6	3.92	10.33	2.75	3.76	28.35	79.06		ZJLA	LA	1	88.4	6.74	9.41	4.58	2.05	39.32	72.27
ZJLY	LA	1	54.3	4.12	13.97	3.83	3.65	33.11	43.41		ZJJY	LA	1	74.3	3.78	18.05	2.93	6.16	24.52	70.94		ZJLA	LA	1	58.3	4.43	9.64	2.79	3.45	21.03	37.34
ZJLY	LA	1	58.2	4.53	10.18	5.38	1.89	47.86	47.91		ZJJY	LA	1	82.5	4.05	9.89	3.04	3.26	30.01	70.19		ZJLA	LA	1	115.4	4.16	9.82	4.02	2.45	33.03	61.73
ZJLY	LA	1	97.5	6.54	11.11	3.82	2.91	34.82	43.31		ZJJY	LA	1	85.2	4.23	14.28	2.13	6.72	15.79	69.14		ZJLA	LA	1	68.9	5.75	11.76	4.66	2.52	32.03	68.23
ZJLY	LA	1	75.7	5.23	12.9	4.95	2.6	41.98	73.1		ZJJY	LA	1	87.6	4.41	14.23	3.25	4.38	16.9	62.63		ZJLA	LA	1	68.3	3.36	8.73	5.05	1.73	40.23	76.67
ZJLY	LA	1	60.1	4.32	9.86	3.29	2.99	27.93	43.6		ZJJY	LA	1	85.1	4.25	14.97	2.2	6.79	15.76	59.35		ZJLA	LA	1	77.5	4.86	9.2	4.37	2.11	38.44	56.12
ZJLY	LA	1	58.2	5.43	12.84	2.98	4.32	23.74	34.07		ZJJY	LA	1	78.9	3.92	14.78	1.56	9.49	10.19	53.53		ZJLA	LA	1	82.4	4.21	8.59	3.95	2.18	32.04	53.1
ZJLY	LA	2	60.9	6.32	12.78	4	3.2	30.23	43.68		ZJJY	LA	2	68.5	3.61	12.87	2.84	4.54	14.17	53.23		ZJLA	LA	2	78.1	3.96	8.75	4.34	2.01	26.96	42.13
ZJLY	LA	2	67.5	5.54	10.12	3.08	3.28	28.63	37.98		ZJJY	LA	2	70.6	3.78	15.13	2.74	5.53	23.29	73.16		ZJLA	LA	2	94.3	4.67	8.43	3.78	2.23	29.21	54.02
ZJLY	LA	2	91.2	5.78	12.55	4.5	2.79	44.53	72.54		ZJJY	LA	2	75.2	3.91	15.86	2.85	5.57	23.76	70.52		ZJLA	LA	2	96.2	5.32	10.16	4.96	2.05	40.13	77.75
ZJLY	LA	2	97.3	4.87	11.13	3.87	2.88	31.1	43.48		ZJJY	LA	2	74.3	3.87	13.23	2.92	4.53	22.67	69.9		ZJLA	LA	2	83.4	3.58	9.68	5.68	1.7	43.07	75.05
ZJLY	LA	2	58.9	3.56	12.61	3.87	3.26	36.23	71.83		ZJJY	LA	2	82.6	4.05	15.62	3.55	4.4	40.5	80.79		ZJLA	LA	2	70.3	4.12	9.48	4.18	2.27	29.12	37.89
ZJLY	LA	2	98.9	3.67	13.46	3.65	3.69	32.81	44.26		ZJJY	LA	2	75.8	3.86	13.44	2.93	4.59	29.58	70.12		ZJLA	LA	2	84.5	3.16	7.72	4.77	1.62	35.43	39.33
ZJLY	LA	2	70.7	4.12	11.6	4.92	2.36	43.13	49.87		ZJJY	LA	2	74.2	3.72	16.36	2.94	5.57	29.7	77.64		ZJLA	LA	2	60.8	4.64	10.14	4.07	2.49	39.44	58.18
ZJLY	LA	2	50.5	3.98	10.73	3.69	2.91	29.47	71.74		ZJJY	LA	2	74.8	3.75	13.73	2.75	5	23.21	69.13		ZJLA	LA	2	79.8	5.87	9.98	5.25	1.9	41.32	69.31
ZJLY	LA	2	53.8	4.34	11.73	2.34	5.01	23.78	44.92		ZJJY	LA	2	82.1	4.12	15.51	2.68	5.79	19.18	66.12		ZJLA	LA	2	81.5	3.72	8.96	4.11	2.18	36.16	55.29
ZJLY	LA	2	57.2	4.12	9.6	3.99	2.41	30.06	38.18		ZJJY	LA	2	85.6	4.23	14.66	1.96	7.48	13.36	58.48		ZJLA	LA	2	68.4	4.01	7.48	3.9	1.92	31.36	52.89
ZJLY	LA	3	60.3	3.98	10.41	3.82	2.73	35.59	75.05		ZJJY	LA	3	78.1	3.93	15.89	2.62	6.07	17.7	56.52		ZJLA	LA	3	70.5	4.06	8.21	4.03	2.04	37.08	50.19
ZJLY	LA	3	68.4	7.86	9.56	4.04	2.37	30.51	45.67		ZJJY	LA	3	82.1	4.05	19.01	3.2	5.95	31.88	75.71		ZJLA	LA	3	73.4	3.43	10.91	5.55	1.96	45.35	56.59
ZJLY	LA	3	72.3	5.64	10.79	4.81	2.24	43.24	42.67		ZJJY	LA	3	82.5	4.07	17.34	2.81	6.17	21.62	68.54		ZJLA	LA	3	63.8	3.97	7.48	4.97	1.51	43.93	71.22
ZJLY	LA	3	90.4	5.53	10.04	3.59	2.79	26.66	69.24		ZJJY	LA	3	83.6	4.13	16.62	2.87	5.8	23.47	69.58		ZJLA	LA	3	65.9	4.53	10.86	4.4	2.47	33.01	52.36
ZJLY	LA	3	90.4	4.21	12.45	3.44	3.61	24.46	67.23		ZJJY	LA	3	77.5	3.86	17.54	3.26	5.38	22.76	58.18		ZJLA	LA	3	78.2	5.58	7.85	3.1	2.53	33.65	50.93
ZJLY	LA	3	73.4	4.65	12.22	5.43	2.25	45.84	46.86		ZJJY	LA	3	77.6	3.84	15.86	2.97	5.34	22.8	59.97		ZJLA	LA	3	74.6	5.34	9.86	4.68	2.11	43.67	74.02
ZJLY	LA	3	65.4	3.86	10.9	4.85	2.25	41.86	72.06		ZJJY	LA	3	79.2	3.92	10.29	3.23	3.18	28.01	73.8		ZJLA	LA	3	73.5	4.95	8.17	4.18	1.95	27.68	22.48
ZJLY	LA	3	90.3	5.72	10.02	4.16	2.41	37.09	56.34		ZJJY	LA	3	77.5	3.76	14.23	2.19	6.49	15.85	60.13		ZJLA	LA	3	59.8	4.32	7.82	3.72	2.1	32.73	35.04
ZJLY	LA	3	75.3	5.13	13.12	4.22	3.11	29.39	39.59		ZJJY	LA	3	77.8	3.83	14.92	2.36	6.33	12.46	60.73		ZJLA	LA	3	78.4	3.75	8.71	3.84	2.27	35.6	57.82
ZJLY	LA	3	86.4	5.17	12.92	3.58	3.61	34.32	48.16		ZJJY	LA	3	79.2	3.95	14.22	2.76	5.16	18.34	56.71		ZJLA	LA	3	83.2	4.23	8.09	4.18	1.94	27.63	49.63
ZJLY	YH	1	96.5	5.32	11.5	3.19	3.61	33.81	35.48		ZJJY	YH	1	117.8	4.92	16.58	4.16	3.98	46.66	72.38		ZJLA	YH	1	86.4	4.21	10.76	2.82	3.81	30.9	44.73
ZJLY	YH	1	92.3	6.29	15.13	4.89	3.09	44.74	51.28		ZJJY	YH	1	121.6	4.89	16.66	5.69	2.93	64.55	71.64		ZJLA	YH	1	81.2	3.34	19.94	3.9	5.12	44.02	86.2
ZJLY	YH	1	94.8	5.01	13.31	5.61	2.37	40.99	49.18		ZJJY	YH	1	127.5	5.12	18.63	3.94	4.73	50	77.26		ZJLA	YH	1	79.4	4.12	14.58	4.35	3.35	43.74	59.79
ZJLY	YH	1	93.2	3.89	16.52	3.58	4.62	39.59	45.09		ZJJY	YH	1	125.6	5.23	14.6	3.54	4.12	38.79	69.59		ZJLA	YH	1	58.2	4.45	18.83	3.96	4.75	50.76	85.47
ZJLY	YH	1	138.4	6.13	11.07	3.79	2.92	29.63	41.72		ZJJY	YH	1	126.8	5.01	15.39	3.1	4.97	33.5	79.38		ZJLA	YH	1	60.8	5.68	16.85	4.14	4.07	49.17	79.09
ZJLY	YH	1	130.3	7.23	10.98	3.48	3.15	27.19	42.35		ZJJY	YH	1	88.5	5.28	16.55	3.96	4.18	46.26	82.37		ZJLA	YH	1	74.3	4.49	16.33	3.68	4.44	42.55	77.36
ZJLY	YH	1	129.8	3.87	10.09	3.9	2.59	28.02	39.4		ZJJY	YH	1	95.6	4.96	17.28	4.99	3.47	57.01	71.94		ZJLA	YH	1	52.8	3.21	14.31	4.6	3.11	45.75	76.03
ZJLY	YH	1	130.3	5.23	10.76	3.79	2.84	28.83	40.26		ZJJY	YH	1	91.3	4.87	14.06	3.07	4.57	29.83	75.84		ZJLA	YH	1	77.5	4.09	16.08	4.26	3.78	44.86	57.2
ZJLY	YH	1	120.8	5.46	10.53	3.26	3.23	34.79	39.64		ZJJY	YH	1	91.6	4.96	13.08	3.29	3.97	30.43	65.14		ZJLA	YH	1	68.4	3.76	12.92	3.27	3.95	29.21	73.58
ZJLY	YH	1	97.5	5.86	12.79	3.89	3.29	35.86	41.77		ZJJY	YH	1	88.9	5.13	13.75	3.41	4.03	33.55	75.29		ZJLA	YH	1	65.3	4.85	13.59	3.09	4.4	39.23	44.86
ZJLY	YH	2	99.3	7.65	10.7	3.46	3.09	35.65	43.61		ZJJY	YH	2	105.1	5.32	17.66	4.11	4.3	49.73	83.12		ZJLA	YH	2	91.4	4.23	16.02	3.81	4.21	42.81	63.16
ZJLY	YH	2	130.9	3.87	9.64	3.35	2.88	32.46	39.24		ZJJY	YH	2	96.5	5.45	14.77	4.97	2.97	49.19	67.38		ZJLA	YH	2	82.4	4.76	19.29	4.07	4.74	52.61	86.81
ZJLY	YH	2	125.6	6.4	8.78	4.15	2.12	26.1	37.65		ZJJY	YH	2	97.8	5.61	16.21	4.06	3.99	46.49	79.89		ZJLA	YH	2	53.8	3.13	13.87	4.7	2.95	44.98	74.97
ZJLY	YH	2	122.6	7.09	9.33	3.53	2.64	23.74	37.57		ZJJY	YH	2	98.7	5.09	15.55	4.28	3.64	45.25	79.95		ZJLA	YH	2	53.4	5.56	15.68	3.96	3.96	41.3	62.19
ZJLY	YH	2	120.7	5.54	12.89	2.97	4.34	27.72	44.14		ZJJY	YH	2	121.2	4.22	15.97	5.37	2.97	57.48	81.36		ZJLA	YH	2	58.5	3.86	16.11	2.95	5.46	34.16	79.42
ZJLY	YH	2	128.3	8.65	12.2	5.76	2.12	49.86	72.28		ZJJY	YH	2	106.5	4.67	15.69	4.02	3.9	42.78	81		ZJLA	YH	2	54.8	4.65	16.39	3.71	4.42	43.1	80.27
ZJLY	YH	2	130.1	5.83	13.85	3.16	4.38	32.11	58.27		ZJJY	YH	2	125.3	5.13	15.31	3.27	4.68	34.79	70.56		ZJLA	YH	2	55.7	3.34	16.47	3.53	4.66	39.14	63.82
ZJLY	YH	2	120.3	4.32	11.24	4.71	2.38	36.46	43.09		ZJJY	YH	2	98.9	5.16	13.97	2.78	5.02	27.37	65.87		ZJLA	YH	2	83.8	4.08	18.31	4.3	4.26	42.11	60.71
ZJLY	YH	2	120.8	6.18	12.69	3.14	4.04	26.8	40.82		ZJJY	YH	2	99.5	5.2	13.48	3.15	4.28	31.2	75.79		ZJLA	YH	2	63.5	2.54	10.85	3.99	2.72	30.74	52.52
ZJLY	YH	2	131.3	5.26	10.78	3.64	2.96	27.31	44.47		ZJJY	YH	2	119.3	5.25	14.69	3.13	4.7	32.98	68.38		ZJLA	YH	2	67.8	3.86	18.65	3.49	5.34	44.86	68.18
ZJLY	YH	3	132.8	5.28	9.33	3.91	2.39	27.35	51.1		ZJJY	YH	3	99.2	5.01	16.88	3.71	4.55	40.77	81.98		ZJLA	YH	3	67.8	4.85	19.17	3.74	5.12	51.35	84.09
ZJLY	YH	3	128.3	4.56	10.8	3.6	3	27.53	44.8		ZJJY	YH	3	95.6	5.55	15.51	3.08	5.04	33.34	70.81		ZJLA	YH	3	63.8	5.12	18.4	3.43	5.36	44.21	85.11
ZJLY	YH	3	126.5	5.28	10.37	3.61	2.87	35.9	44.58		ZJJY	YH	3	96.7	5.42	15.92	4.89	3.26	53.41	81.21		ZJLA	YH	3	94.3	3.16	19.38	4.37	4.43	57.37	85.61
ZJLY	YH	3	98.7	4.76	13.45	2.91	4.62	28.12	41.4		ZJJY	YH	3	99.3	4.97	15.11	3.29	4.59	36.43	78.37		ZJLA	YH	3	91.2	5.34	18.69	4.21	4.44	53.54	84.69
ZJLY	YH	3	91.3	5.87	13.07	3.12	4.2	28.78	41.78		ZJJY	YH	3	127.2	4.92	16.39	4.45	3.68	49.11	81.39		ZJLA	YH	3	91.8	6.43	19.29	4.23	4.56	54.85	70.2
ZJLY	YH	3	90.5	4.34	10.24	4.49	2.28	32.78	41.67		ZJJY	YH	3	123.5	4.85	18.38	3.67	5	44.57	76.38		ZJLA	YH	3	90.5	5.09	14.34	3.27	4.38	32.93	52.4
ZJLY	YH	3	95.7	6.84	12.88	5.75	2.24	43.5	74.77		ZJJY	YH	3	121.2	4.67	17.17	3.72	4.62	44.08	82.75		ZJLA	YH	3	67.8	4.53	15.64	3.42	4.57	35.29	54.32
ZJLY	YH	3	93.5	6.56	14.54	4.92	2.95	34.13	77.42		ZJJY	YH	3	86.7	4.79	12.24	2.64	4.63	22.17	62.49		ZJLA	YH	3	88.4	4.65	10.66	4.64	2.3	27.53	43.87
ZJLY	YH	3	90.3	3.21	13.93	3.56	3.91	34.16	46.71		ZJJY	YH	3	86.1	4.88	17.34	4.23	4.1	52.05	72.99		ZJLA	YH	3	87.6	3.23	11.24	2.87	3.92	21.66	38.67
ZJLY	YH	3	91.2	4.39	12.96	2.99	4.34	27.98	45.61		ZJJY	YH	3	85.6	5.03	15.89	3.66	4.34	40.64	71.04		ZJLA	YH	3	80.8	4.35	13.13	3.18	4.12	28.46	72.16
ZJLY	YA	1	68.3	3.75	9.86	3.96	2.49	26.76	37.1		ZJJY	YA	1	65.1	3.25	7.24	1.92	3.78	10.45	52.14		ZJLA	YA	1	40.8	2.12	16.13	3.11	5.18	35.75	63.14
ZJLY	YA	1	41.8	4.12	14.06	3.91	3.59	38.18	47.68		ZJJY	YA	1	70.2	3.55	7.14	2.05	3.49	10.82	51.56		ZJLA	YA	1	51.4	4.76	9.86	3.38	2.92	24.42	49.99
ZJLY	YA	1	47.3	3.24	11.22	3.1	3.63	23.17	35.25		ZJJY	YA	1	68.3	3.61	7.55	2.51	3	13.63	52.85		ZJLA	YA	1	31.8	3.21	10.76	3.59	3	26.55	45.41
ZJLY	YA	1	45.6	4.16	13.41	2.71	4.95	25.16	42.29		ZJJY	YA	1	70.5	3.75	9.19	3.34	2.75	20.63	57.14		ZJLA	YA	1	50.4	1.87	13.37	3.32	4.02	29.24	59.53
ZJLY	YA	1	40.2	3.37	11.11	3.23	3.44	25.17	41.93		ZJJY	YA	1	72.6	3.81	9.09	2.34	3.88	16.07	55.49		ZJLA	YA	1	29.3	3.57	8.92	2.71	3.29	26.33	47.94
ZJLY	YA	1	49.8	3.46	10.19	3.33	3.06	22.88	36.58		ZJJY	YA	1	77.8	3.95	7.11	2.87	2.48	15.65	53.22		ZJLA	YA	1	68.1	4.49	7.92	3.06	2.59	25.61	46.43
ZJLY	YA	1	53.2	5.58	12.3	3.79	3.25	30.56	38.06		ZJJY	YA	1	75.9	3.67	9.91	3.04	3.26	21.37	61.81		ZJLA	YA	1	62.3	3.76	14.87	2.66	5.58	26.6	46.31
ZJLY	YA	1	70.8	4.65	13.52	2.85	4.74	28.21	76.07		ZJJY	YA	1	78.7	3.76	10.11	2.35	4.29	18.18	58.3		ZJLA	YA	1	49.5	2.89	17.76	4.04	4.4	39.46	82
ZJLY	YA	1	72.3	3.26	11.17	4.02	2.78	29.93	53.09		ZJJY	YA	1	78.6	3.82	10.12	3.31	3.06	26.01	59.02		ZJLA	YA	1	31.8	3.32	19.42	3.85	5.04	39.52	63.31
ZJLY	YA	1	45.8	3.74	13.34	3.8	3.51	35.18	58.73		ZJJY	YA	1	76.4	3.69	7.67	2.48	3.1	13.78	53.18		ZJLA	YA	1	47.5	2.98	17.88	3.56	5.02	32.76	85.98
ZJLY	YA	2	40.3	4.56	10.66	3.56	3	26.94	40.08		ZJJY	YA	2	70.1	3.56	7.01	2.6	2.69	12.82	37.87		ZJLA	YA	2	56.3	3.45	12.78	2.8	4.56	25.32	42.78
ZJLY	YA	2	35.3	2.23	9.98	3.46	2.88	23.93	47.43		ZJJY	YA	2	75.4	3.77	10.12	3.44	2.94	24.89	57.51		ZJLA	YA	2	69.4	2.58	15.95	2.76	5.77	30.41	77.84
ZJLY	YA	2	50.8	3.78	13.79	3.36	4.1	31.78	40.44		ZJJY	YA	2	82.3	4.05	8.71	1.8	4.83	11.77	54.93		ZJLA	YA	2	37.5	3.78	14.02	3.53	3.97	34.99	59.18
ZJLY	YA	2	52.3	3.26	13.03	3.2	4.07	29.85	41.45		ZJJY	YA	2	80.2	4.01	9.1	2.35	3.88	14.81	41.52		ZJLA	YA	2	52.8	2.09	15.11	3.15	4.79	31.01	54.08
ZJLY	YA	2	55.6	4.16	13	3.29	3.95	30.1	43.14		ZJJY	YA	2	80.6	4.03	9.4	3.18	2.96	23.48	57.97		ZJLA	YA	2	50.4	2.86	11.3	3.72	3.03	26.46	53.25
ZJLY	YA	2	65.2	4.09	13.67	3.35	4.08	32.14	57.39		ZJJY	YA	2	76.8	3.81	11.26	3.48	3.23	26.61	71.66		ZJLA	YA	2	40.7	2.84	9.91	2.57	3.85	26.81	36.83
ZJLY	YA	2	48.3	2.84	11.27	3.28	3.44	25.75	38.77		ZJJY	YA	2	79.2	3.92	8.76	3.32	2.64	20.87	57.82		ZJLA	YA	2	55.8	3.31	10.78	3.54	3.05	25.6	39.36
ZJLY	YA	2	45.7	3.26	14.96	2.86	5.24	28.14	46.07		ZJJY	YA	2	77.3	3.78	7.34	2.32	3.16	12.25	38.13		ZJLA	YA	2	51.3	3.98	10.45	2.44	4.28	26.43	42.64
ZJLY	YA	2	49.5	4.16	12.16	4.32	2.82	36.39	59.43		ZJJY	YA	2	75.6	3.75	7.87	2.83	2.78	15.62	54.63		ZJLA	YA	2	57.8	3.34	8.49	3.03	2.81	28.06	32.86
ZJLY	YA	2	40.3	3.67	12.52	3.12	4.02	27.11	53.42		ZJJY	YA	2	74.3	3.69	8.63	2.18	3.96	14.02	55.45		ZJLA	YA	2	39.4	3.36	12.04	2.61	4.62	18.45	41.16
ZJLY	YA	3	45.2	4.08	13.08	3.78	3.46	35.27	73.05		ZJJY	YA	3	75.2	3.72	8.71	3.24	2.69	19.19	56.02		ZJLA	YA	3	41.3	4.92	13.48	3.48	3.88	32.65	58.98
ZJLY	YA	3	46.3	3.65	10.77	4.41	2.44	32.43	52.3		ZJJY	YA	3	76.3	3.81	8.22	3.52	2.33	20.34	55.42		ZJLA	YA	3	63.2	3.31	17.27	3.96	4.36	35.76	65.99
ZJLY	YA	3	47.8	4.43	11.72	3.32	3.53	27.18	50.97		ZJJY	YA	3	78.9	3.92	13.22	3.14	4.21	30.01	74.13		ZJLA	YA	3	61.8	3.45	14.73	3.19	4.63	26.12	61.8
ZJLY	YA	3	40.4	4.53	11.57	3.45	3.35	28.17	42.31		ZJJY	YA	3	80.6	4.01	9.64	2.45	3.93	17.24	43.34		ZJLA	YA	3	53.2	3.56	10.45	2.25	4.65	25.92	43.54
ZJLY	YA	3	70.1	3.76	11.83	3.81	3.11	30.69	42.19		ZJJY	YA	3	76.8	3.87	9.34	2.9	3.22	20.73	57.14		ZJLA	YA	3	49.4	3.67	14.14	3.39	4.18	33.19	59.04
ZJLY	YA	3	70.6	3.84	13.86	3.88	3.57	36.7	54.83		ZJJY	YA	3	77.3	3.85	10.22	2.08	4.92	15.82	43.52		ZJLA	YA	3	57.8	3.98	12.51	2.63	4.75	23.73	55.82
ZJLY	YA	3	48.4	2.97	13.08	3.27	4	29.38	56.5		ZJJY	YA	3	80.3	4.01	9.77	2.39	4.09	16.49	57.41		ZJLA	YA	3	52.3	2.53	12.21	3.07	3.97	25.73	41.68
ZJLY	YA	3	40.7	3.05	10.52	3.92	2.68	28.82	68.21		ZJJY	YA	3	81.5	4.06	8.23	2.38	3.45	14.69	54.54		ZJLA	YA	3	35.8	3.31	9.33	2.82	3.3	17.89	41.54
ZJLY	YA	3	42.8	3.75	12.69	3.12	4.06	26.74	41.3		ZJJY	YA	3	78.6	3.89	8.15	2.04	4	12.79	54.25		ZJLA	YA	3	46.7	4.09	15.31	2.98	5.14	29.56	55
ZJLY	YA	3	53.9	3.85	13.81	3.85	3.59	35.22	57.83		ZJJY	YA	3	79.1	3.91	8.04	2.04	3.95	12.67	53.74		ZJLA	YA	3	43.4	3.26	16.24	3.99	4.07	33.3	55.65
ZJLY	FZ	1	57.5	2.64	9.96	3.62	2.76	25.09	50.99		ZJJY	FZ	1	72.5	3.72	13.2	3.61	3.66	33.98	65.58		ZJLA	FZ	1	34.5	2.98	16.24	3.99	4.07	33.3	55.65
ZJLY	FZ	1	69.8	3.92	10.38	4.09	2.54	29.1	68.01		ZJJY	FZ	1	79.2	3.79	12.55	3.48	3.61	31.74	73.38		ZJLA	FZ	1	33.8	4.96	13.4	3.14	4.27	29.56	44.01
ZJLY	FZ	1	66.5	2.83	8.72	2.93	2.98	16.84	46.82		ZJJY	FZ	1	76.8	3.85	10.79	3.72	2.9	27.56	60.4		ZJLA	FZ	1	36.7	4.35	16.51	3.6	4.59	40.35	56.86
ZJLY	FZ	1	42.3	3.74	11.13	3.3	3.38	25.6	69.42		ZJJY	FZ	1	77.9	3.87	9.73	3.38	2.88	24.17	65.3		ZJLA	FZ	1	48.5	2.87	15.96	3.31	4.83	36.53	63.26
ZJLY	FZ	1	44.8	3.62	15.15	3.09	4.91	29.84	57.76		ZJJY	FZ	1	75.6	3.79	9.16	3.55	2.58	24.52	65.68		ZJLA	FZ	1	32.4	2.95	15.24	2.81	5.43	29.41	55.92
ZJLY	FZ	1	47.9	3.31	13.25	3.14	4.23	29.35	53.25		ZJJY	FZ	1	74.3	3.76	9.66	3.27	2.95	22.94	58.48		ZJLA	FZ	1	39.4	2.94	15.81	3.48	4.54	37.1	49.24
ZJLY	FZ	1	47.3	4.15	13.84	3.42	4.05	33.96	75.06		ZJJY	FZ	1	79.6	4.01	9.88	2.87	3.45	21.88	57.84		ZJLA	FZ	1	31.3	2.96	15.68	3.68	4.27	39.82	54.78
ZJLY	FZ	1	64.3	3.23	10.44	3.5	2.98	23.33	50.48		ZJJY	FZ	1	80.5	4.08	12.83	2.39	5.36	23.42	72.8		ZJLA	FZ	1	37.5	4.45	12.17	5.07	2.4	45.72	72.49
ZJLY	FZ	1	46.2	4.44	9.96	2.53	3.94	17.6	45.51		ZJJY	FZ	1	86.3	4.21	8.58	3.06	2.8	18.64	63.57		ZJLA	FZ	1	28.9	3.35	12.27	2.97	4.13	25.68	40.78
ZJLY	FZ	1	40.1	3.16	13.24	3.13	4.24	27.06	75.98		ZJJY	FZ	1	85.1	4.19	10.21	2.7	3.78	20.16	68.24		ZJLA	FZ	1	30.1	3.48	12	3.83	3.13	31.95	42.23
ZJLY	FZ	2	45.1	3.85	9.85	3.54	2.78	24	46.49		ZJJY	FZ	2	77.5	3.85	9.73	2.45	3.97	17.22	66.28		ZJLA	FZ	2	38.4	3.21	17.04	3.88	4.39	43.3	52.16
ZJLY	FZ	2	35.3	3.45	10.75	4.38	2.46	33.19	68.67		ZJJY	FZ	2	76.9	3.82	11.62	2.94	3.96	22.62	70.3		ZJLA	FZ	2	33.2	3.96	13.96	3.95	3.53	36.35	60.26
ZJLY	FZ	2	38.5	2.53	8.69	2.87	3.03	16.91	43.88		ZJJY	FZ	2	74.3	3.69	14.4	3.88	3.71	40.53	66.91		ZJLA	FZ	2	39.4	4.09	12.54	4.78	2.62	41.85	43.2
ZJLY	FZ	2	43.8	2.76	12.82	4.03	3.18	35.44	53.14		ZJJY	FZ	2	75.2	3.77	10.42	3.05	3.42	22.8	67.6		ZJLA	FZ	2	51.2	4.83	17.67	4.26	4.15	49.81	82.93
ZJLY	FZ	2	30.8	3.28	11.72	3.83	3.06	30.82	51.43		ZJJY	FZ	2	82.3	4.02	11.08	3.24	3.42	24.73	46.99		ZJLA	FZ	2	37.4	3.67	10.44	2.68	3.89	20.04	37.17
ZJLY	FZ	2	45.6	3.56	14.09	4.18	3.37	40.03	49.31		ZJJY	FZ	2	83.5	4.15	9.44	4.97	1.9	33.33	67.77		ZJLA	FZ	2	42.5	4.45	14.61	3.34	4.37	33.77	59.73
ZJLY	FZ	2	68.9	2.34	10.83	2.63	4.12	19.56	47.43		ZJJY	FZ	2	83.7	4.17	10.23	3.69	2.77	26.91	66.96		ZJLA	FZ	2	40.3	2.56	12.57	3.02	4.17	26.44	55.05
ZJLY	FZ	2	60.1	2.89	11.43	3.17	3.61	24.66	49.84		ZJJY	FZ	2	78.5	3.92	7.42	3.61	2.06	20.73	63.86		ZJLA	FZ	2	38.5	3.78	15	3.08	4.87	31.74	59.93
ZJLY	FZ	2	64.3	3.31	9.31	3.02	3.09	19.53	45.42		ZJJY	FZ	2	74.6	3.89	12.63	2.89	4.37	24.5	72.37		ZJLA	FZ	2	39.2	2.86	11.84	3.36	3.53	28.11	40.89
ZJLY	FZ	2	35.7	3.67	11.62	3.18	3.65	26.27	53.49		ZJJY	FZ	2	74.9	3.78	13.11	2.58	5.08	24.7	73.07		ZJLA	FZ	2	36.1	2.95	17.32	3.99	4.34	46.43	80.98
ZJLY	FZ	3	49.1	4.53	10.23	3.06	3.35	21.61	46.81		ZJJY	FZ	3	82.5	4.07	11.83	3.08	3.85	22.88	72.2		ZJLA	FZ	3	44.3	3.21	17.96	4.13	4.35	50	67.52
ZJLY	FZ	3	41.9	2.19	9.78	4.07	2.41	28.01	50.03		ZJJY	FZ	3	84.2	4.12	12.26	3.62	3.39	32.22	63.6		ZJLA	FZ	3	56.2	3.96	13.19	3.46	3.81	31.91	49.01
ZJLY	FZ	3	46.5	3.23	10.5	3.67	2.86	26.37	48.89		ZJJY	FZ	3	83.5	4.16	11.89	4.1	2.9	35.66	64.07		ZJLA	FZ	3	41.3	5.08	13.56	2.92	4.64	28.55	49.99
ZJLY	FZ	3	40.1	3.45	12.89	3.5	3.69	30.48	41.96		ZJJY	FZ	3	76.7	3.87	9.21	4.26	2.16	29.08	68.49		ZJLA	FZ	3	47.5	4.86	18.25	4.52	4.04	47.23	83.09
ZJLY	FZ	3	64.2	2.98	14.47	4.01	3.61	39.51	47.07		ZJJY	FZ	3	79.2	3.92	11.46	3.18	3.61	23.8	62.58		ZJLA	FZ	3	36.3	3.67	14.34	2.88	4.98	28.78	45.7
ZJLY	FZ	3	60.5	2.56	12.94	2.94	4.4	25.2	53.32		ZJJY	FZ	3	75.1	3.68	13.41	3.12	4.3	28.84	65.82		ZJLA	FZ	3	50.4	4.43	11.7	3.05	3.83	34.02	40.86
ZJLY	FZ	3	53.2	3.18	10.07	2.69	3.74	20.44	46.93		ZJJY	FZ	3	74.2	3.75	13.06	4.05	3.22	38.79	73.88		ZJLA	FZ	3	41.3	2.53	14.59	4.35	3.35	41.46	52.56
ZJLY	FZ	3	57.8	2.34	9.19	3.12	2.95	19.19	45.26		ZJJY	FZ	3	76.5	3.84	11.15	2.93	3.81	22.67	61.29		ZJLA	FZ	3	59.4	3.76	10.82	4.48	2.41	34.28	39.57
ZJLY	FZ	3	39.8	2.57	10.18	3.92	2.6	27.68	48.1		ZJJY	FZ	3	72.9	3.86	10.1	2.75	3.67	21.71	67.14		ZJLA	FZ	3	50.9	2.84	15.2	3.64	4.18	36.82	47.33
ZJLY	FZ	3	35.4	2.86	12.88	3.37	3.82	29.22	39.67		ZJJY	FZ	3	78.9	3.91	11.2	3.02	3.71	22.95	61.03		ZJLA	FZ	3	55.4	2.95	10.07	4.15	2.43	28.91	37.96
