# Supplementary material for: Variation analysis of growth traits and medicinal components in different provenances of Polygonatum cyrtonema based on heterogeneous garden experiment
Source: PLoS One. 2026 Apr 10;21(4):e0346920. doi: 10.1371/journal.pone.0346920 (PMC13068254; doi:10.1371/journal.pone.0346920)
Supplement: S2 Table — (XLSX) [file pone.0346920.s002.xlsx]

## Sheet: Sheet1
Site	Provenance	Block	Polysaccharides	Total Phenolics	Saponins	Flavonoids		Site	Provenance	Block	Polysaccharides	Total Phenolics	Saponins	Flavonoids		Site	Provenance	Block	Polysaccharides	Total Phenolics	Saponins	Flavonoids
ZJLY	JH	1	4.81	3.17	26.59	1.76		ZJJY	JH	1	11.4	4.02	22.66	2.38		ZJLA	JH	1	4.11	4.16	25.74	1.87
ZJLY	JH	1	4.88	3.5	26.94	1.75		ZJJY	JH	1	11.23	4.44	21.19	2.02		ZJLA	JH	1	4.03	4.35	28.22	1.73
ZJLY	JH	1	4.64	3.26	27.11	1.84		ZJJY	JH	1	10.58	3.65	23.4	2.25		ZJLA	JH	1	3.09	4.56	27.21	1.86
ZJLY	JH	2	7.2	2.9	25.42	1.54		ZJJY	JH	2	8.22	3.22	20.12	1.81		ZJLA	JH	2	2.15	3.75	24.13	1.51
ZJLY	JH	2	2.18	3.41	27.87	1.95		ZJJY	JH	2	13.87	4.88	24.11	2.41		ZJLA	JH	2	4.47	4.77	29.83	1.98
ZJLY	JH	2	6.23	3.57	24.91	1.48		ZJJY	JH	2	7.65	2.85	19.79	1.72		ZJLA	JH	2	1.68	3.55	23.51	1.42
ZJLY	JH	3	3.6	3.01	28.11	2.02		ZJJY	JH	3	14.52	5.24	24.45	2.47		ZJLA	JH	3	4.91	4.97	30.45	2.04
ZJLY	JH	3	7.9	3.63	25.77	1.51		ZJJY	JH	3	8.88	3.48	20.46	1.89		ZJLA	JH	3	2.62	3.96	24.75	1.6
ZJLY	JH	3	6.95	2.79	28.43	2.08		ZJJY	JH	3	15.18	5.61	24.79	2.53		ZJLA	JH	3	5.36	5.17	31.07	2.1
ZJLY	JJ	1	4.53	3.54	25.3	1.38		ZJJY	JJ	1	5.35	3.22	25.88	1.84		ZJLA	JJ	1	11.26	3.51	28.43	2.07
ZJLY	JJ	1	4.17	3.58	25.87	1.67		ZJJY	JJ	1	4.81	2.92	25.8	2.1		ZJLA	JJ	1	11.17	3.73	28.06	2.01
ZJLY	JJ	1	4.55	2.96	24.81	1.63		ZJJY	JJ	1	5.57	3.05	23.06	2.09		ZJLA	JJ	1	10.79	4.34	28	2.07
ZJLY	JJ	2	6.75	3.15	23.91	1.21		ZJJY	JJ	2	3.1	2.4	22.73	1.63		ZJLA	JJ	2	9.85	3.1	26.72	1.71
ZJLY	JJ	2	1.79	3.69	26.54	1.74		ZJJY	JJ	2	7.24	3.69	26.13	2.16		ZJLA	JJ	2	11.61	4.54	29.67	2.18
ZJLY	JJ	2	6.09	2.81	24.23	1.15		ZJJY	JJ	2	2.54	2.04	22.39	1.54		ZJLA	JJ	2	9.37	2.89	26.11	1.62
ZJLY	JJ	3	3.37	3.28	27.12	1.8		ZJJY	JJ	3	7.89	4.05	26.47	2.22		ZJLA	JJ	3	12.05	4.75	30.28	2.24
ZJLY	JJ	3	7.34	3.76	23.59	1.28		ZJJY	JJ	3	3.77	2.66	23.06	1.71		ZJLA	JJ	3	9.89	3.3	27.34	1.7
ZJLY	JJ	3	6.46	2.7	26.89	1.86		ZJJY	JJ	3	8.55	4.41	26.81	2.28		ZJLA	JJ	3	12.49	4.95	30.9	2.3
ZJLY	TG	1	9.48	4.14	29.56	1.86		ZJJY	TG	1	10.16	3.7	26.38	2.29		ZJLA	TG	1	8.61	4.57	27.05	2.21
ZJLY	TG	1	8.78	4.1	27.19	1.7		ZJJY	TG	1	9.46	3.84	23.69	2.79		ZJLA	TG	1	8.31	4.67	27.45	2.29
ZJLY	TG	1	9.94	4.26	29.8	1.88		ZJJY	TG	1	9.09	3.67	24.6	2.32		ZJLA	TG	1	8.25	4.57	28.9	2.17
ZJLY	TG	2	14.66	3.87	26.44	1.59		ZJJY	TG	2	6.78	3.09	23.35	2.08		ZJLA	TG	2	7.31	4.16	25.35	1.85
ZJLY	TG	2	4.33	4.32	30.63	1.94		ZJJY	TG	2	12.42	4.47	26.72	2.85		ZJLA	TG	2	8.75	4.87	29.5	2.4
ZJLY	TG	2	13.91	4.41	28.12	1.53		ZJJY	TG	2	6.21	2.72	23.01	1.99		ZJLA	TG	2	6.83	3.95	24.73	1.77
ZJLY	TG	3	6.61	3.8	31.05	2.01		ZJJY	TG	3	13.07	4.84	27.06	2.91		ZJLA	TG	3	9.19	5.07	30.12	2.46
ZJLY	TG	3	15.07	4.28	27.79	1.66		ZJJY	TG	3	7.44	3.35	23.69	2.07		ZJLA	TG	3	7.35	4.16	25.96	1.84
ZJLY	TG	3	13.19	4.49	30.32	2.07		ZJJY	TG	3	13.73	5.2	27.39	2.97		ZJLA	TG	3	9.63	5.28	30.74	2.51
ZJLY	SY	1	17.69	5.26	27.29	2.02		ZJJY	SY	1	22.77	5.23	20.74	3.15		ZJLA	SY	1	16.31	5.61	12.19	2.64
ZJLY	SY	1	17.53	5.56	26.87	1.92		ZJJY	SY	1	22.74	5.21	20.93	3.48		ZJLA	SY	1	17.01	5.82	13.64	2.75
ZJLY	SY	1	16.88	5.19	25.87	1.94		ZJJY	SY	1	19.2	5.41	22.35	3.93		ZJLA	SY	1	17.01	5.68	12.33	2.75
ZJLY	SY	2	27.8	4.99	24.99	1.71		ZJJY	SY	2	15.89	4.69	20.06	2.95		ZJLA	SY	2	16.06	5.19	10.58	2.32
ZJLY	SY	2	9.14	5.62	27.53	2.09		ZJJY	SY	2	28.53	6.08	22.69	3.99		ZJLA	SY	2	17.45	5.88	15.25	2.86
ZJLY	SY	2	23.98	5.71	26.22	1.65		ZJJY	SY	2	15.32	4.33	19.72	2.86		ZJLA	SY	2	15.58	4.99	9.96	2.24
ZJLY	SY	3	11.99	4.9	28.05	2.15		ZJJY	SY	3	29.18	6.44	23.03	4.05		ZJLA	SY	3	17.88	6.08	15.87	2.92
ZJLY	SY	3	27.89	5.48	25.34	1.78		ZJJY	SY	3	16.55	4.96	20.4	2.93		ZJLA	SY	3	16.1	5.2	11.2	2.31
ZJLY	SY	3	24.34	5.8	28.36	2.22		ZJJY	SY	3	29.84	6.81	23.37	4.11		ZJLA	SY	3	18.32	6.29	16.49	2.98
ZJLY	JO	1	5.37	2.78	25.96	1.04		ZJJY	JO	1	9.07	2.91	25.56	1.8		ZJLA	JO	1	3.26	3.93	17.42	1.41
ZJLY	JO	1	4.83	2.97	27.36	0.95		ZJJY	JO	1	8.46	2.45	21.57	1.72		ZJLA	JO	1	3.75	3.5	17.35	1.58
ZJLY	JO	1	5.65	2.91	28.78	1.23		ZJJY	JO	1	8.92	3.14	23.79	1.56		ZJLA	JO	1	3.01	3.52	17.9	1.32
ZJLY	JO	2	8.09	2.54	24.89	0.76		ZJJY	JO	2	5.7	2.1	21.23	1.35		ZJLA	JO	2	2.07	3.11	15.71	0.96
ZJLY	JO	2	2.16	3.03	27.91	1.3		ZJJY	JO	2	11.34	3.48	24.13	1.62		ZJLA	JO	2	4.19	3.72	19.51	1.69
ZJLY	JO	2	7.69	2.48	29.22	0.7		ZJJY	JO	2	5.14	1.73	20.89	1.26		ZJLA	JO	2	1.59	2.91	15.1	0.88
ZJLY	JO	3	3.97	2.61	25.22	1.37		ZJJY	JO	3	12	3.84	24.47	1.68		ZJLA	JO	3	4.63	3.93	20.12	1.75
ZJLY	JO	3	8.76	3.1	28.55	0.83		ZJJY	JO	3	6.37	2.36	21.57	1.42		ZJLA	JO	3	2.11	3.12	16.33	0.95
ZJLY	JO	3	7.7	2.4	24.57	1.43		ZJJY	JO	3	12.65	4.21	24.81	1.74		ZJLA	JO	3	5.08	4.13	20.74	1.81
ZJLY	LQ	1	13.3	4.28	26.17	2.66		ZJJY	LQ	1	15.84	4.7	21.31	2.9		ZJLA	LQ	1	12.28	4.44	6.95	2.43
ZJLY	LQ	1	12.71	4.36	27.31	2.09		ZJJY	LQ	1	16.3	4.93	24.68	2.87		ZJLA	LQ	1	11.6	5.46	7.93	2.41
ZJLY	LQ	1	12.16	4.4	28.05	2.18		ZJJY	LQ	1	15.09	4.91	21.19	2.52		ZJLA	LQ	1	11.31	5.65	8.72	2.24
ZJLY	LQ	2	20.77	4.05	25.11	1.85		ZJJY	LQ	2	11.78	4.18	20.99	2.31		ZJLA	LQ	2	10.37	5.04	5.24	1.88
ZJLY	LQ	2	6.49	4.44	27.76	2.25		ZJJY	LQ	2	18.42	5.56	25.02	2.58		ZJLA	LQ	2	12.04	5.86	10.33	2.52
ZJLY	LQ	2	17.14	4.51	28.49	1.79		ZJJY	LQ	2	11.21	3.81	20.65	2.22		ZJLA	LQ	2	9.89	4.84	4.62	1.79
ZJLY	LQ	3	9.12	3.99	29.02	2.32		ZJJY	LQ	3	19.07	5.93	25.36	2.64		ZJLA	LQ	3	12.49	6.06	10.95	2.57
ZJLY	LQ	3	21.04	4.39	25.55	1.92		ZJJY	LQ	3	12.44	4.44	21.33	2.3		ZJLA	LQ	3	10.4	5.04	5.86	1.87
ZJLY	LQ	3	18.38	4.59	28.78	2.38		ZJJY	LQ	3	19.73	6.29	25.69	2.7		ZJLA	LQ	3	12.93	6.27	11.57	2.63
ZJLY	JS	1	11.35	4.28	31.1	1.88		ZJJY	JS	1	17.4	4.18	23.24	2.75		ZJLA	JS	1	11.57	5.09	24.59	2.38
ZJLY	JS	1	11.44	4.29	31.79	1.81		ZJJY	JS	1	16.85	4.43	24.27	2.53		ZJLA	JS	1	11.47	4.87	25.91	2.42
ZJLY	JS	1	11.34	4.28	31.79	1.76		ZJJY	JS	1	15.49	4.02	22.35	2.57		ZJLA	JS	1	11.55	4.55	22.99	2.31
ZJLY	JS	2	17.65	4.05	29.89	1.53		ZJJY	JS	2	12.17	3.56	22.02	2.36		ZJLA	JS	2	10.61	4.14	22.28	1.95
ZJLY	JS	2	5.79	4.33	32.42	1.94		ZJJY	JS	2	18.81	4.94	24.6	2.63		ZJLA	JS	2	11.99	5.07	27.51	2.53
ZJLY	JS	2	15.95	4.41	30.32	1.47		ZJJY	JS	2	11.61	3.19	21.68	2.27		ZJLA	JS	2	10.13	3.93	21.66	1.86
ZJLY	JS	3	7.86	3.99	32.85	2.01		ZJJY	JS	3	19.47	5.3	24.94	2.69		ZJLA	JS	3	12.43	5.28	28.13	2.59
ZJLY	JS	3	18.02	4.38	30.76	1.59		ZJJY	JS	3	12.84	3.82	22.35	2.35		ZJLA	JS	3	10.64	4.14	22.9	1.94
ZJLY	JS	3	15.77	4.49	33.17	2.07		ZJJY	JS	3	20.12	5.67	25.28	2.75		ZJLA	JS	3	12.87	5.48	28.75	2.65
ZJLY	LA	1	10.92	4.52	27.8	1.94		ZJJY	LA	1	15.72	4.21	25.12	2.86		ZJLA	LA	1	13.12	4.68	16.56	2.26
ZJLY	LA	1	11.58	4.56	29.07	1.85		ZJJY	LA	1	13.03	4.52	23.6	2.86		ZJLA	LA	1	13.18	4.98	15.76	2.2
ZJLY	LA	1	10.94	4.55	25.63	1.91		ZJJY	LA	1	15.04	4.56	23.83	2.9		ZJLA	LA	1	12.23	4.01	16.73	2.08
ZJLY	LA	2	16.97	4.3	24.77	1.64		ZJJY	LA	2	11.72	3.69	23.27	2.65		ZJLA	LA	2	11.29	3.6	14.85	1.73
ZJLY	LA	2	5.87	4.61	28.33	2.01		ZJJY	LA	2	18.37	5.07	24.17	2.96		ZJLA	LA	2	13.62	5.19	17.44	2.31
ZJLY	LA	2	15.36	4.7	29.54	1.58		ZJJY	LA	2	11.16	3.33	22.93	2.56		ZJLA	LA	2	10.81	3.39	14.23	1.64
ZJLY	LA	3	7.97	4.23	25.12	2.07		ZJJY	LA	3	19.02	5.44	24.5	3.02		ZJLA	LA	3	14.06	5.39	18.06	2.37
ZJLY	LA	3	18.33	4.58	28.89	1.71		ZJJY	LA	3	12.39	3.95	23.61	2.64		ZJLA	LA	3	11.33	3.6	15.47	1.72
ZJLY	LA	3	16.02	4.78	24.45	2.13		ZJJY	LA	3	19.68	5.8	24.84	3.08		ZJLA	LA	3	14.5	5.6	18.68	2.43
ZJLY	YH	1	16.26	4.99	25.22	2.92		ZJJY	YH	1	20.99	5.03	20.26	3.54		ZJLA	YH	1	14.55	5.28	17.81	3.02
ZJLY	YH	1	15.3	4.83	23.31	2.74		ZJJY	YH	1	18.04	5.16	20.32	3.48		ZJLA	YH	1	16.94	5.02	17.85	2.66
ZJLY	YH	1	13.19	4.89	25.83	2.67		ZJJY	YH	1	19.17	4.96	23.27	3.4		ZJLA	YH	1	16.55	5.21	17.94	2.95
ZJLY	YH	2	25.51	4.62	22.55	2.4		ZJJY	YH	2	15.86	4.41	19.99	3.19		ZJLA	YH	2	15.61	4.79	16.1	2.59
ZJLY	YH	2	7.91	5.04	26.44	2.8		ZJJY	YH	2	22.5	5.8	23.61	3.46		ZJLA	YH	2	17.37	5.42	19.55	3.06
ZJLY	YH	2	18.63	5.12	24.11	2.34		ZJJY	YH	2	15.3	4.05	19.65	3.1		ZJLA	YH	2	15.13	4.59	15.48	2.5
ZJLY	YH	3	11.01	4.56	26.86	2.86		ZJJY	YH	3	23.16	6.16	23.95	3.52		ZJLA	YH	3	17.81	5.62	20.17	3.12
ZJLY	YH	3	25.56	4.98	22.89	2.46		ZJJY	YH	3	16.52	4.67	20.32	3.18		ZJLA	YH	3	15.65	4.8	16.72	2.58
ZJLY	YH	3	22.33	5.2	27.19	2.93		ZJJY	YH	3	23.81	6.52	24.28	3.58		ZJLA	YH	3	18.24	5.82	20.78	3.17
ZJLY	YA	1	2.58	2.76	23.69	1.48		ZJJY	YA	1	4.35	2.73	21.65	2.11		ZJLA	YA	1	6.32	3.32	15.79	1.72
ZJLY	YA	1	3.21	2.64	25.72	1.34		ZJJY	YA	1	4.21	2.65	20.53	2.1		ZJLA	YA	1	6.81	3.81	15.16	1.88
ZJLY	YA	1	2.47	2.71	25.38	1.47		ZJJY	YA	1	4.28	2.89	20.98	1.78		ZJLA	YA	1	6.44	3.85	14.96	1.77
ZJLY	YA	2	3.63	2.41	22.91	1.16		ZJJY	YA	2	1.98	2.11	20.19	1.58		ZJLA	YA	2	5.5	3.44	14.09	1.41
ZJLY	YA	2	1.27	2.79	26.16	1.54		ZJJY	YA	2	6.62	3.49	21.32	1.85		ZJLA	YA	2	6.85	4.06	16.87	1.99
ZJLY	YA	2	3.09	2.35	24.55	1.1		ZJJY	YA	2	1.41	1.74	19.85	1.49		ZJLA	YA	2	5.02	3.23	13.47	1.32
ZJLY	YA	3	1.36	2.49	26.58	1.61		ZJJY	YA	3	7.27	3.85	21.66	1.91		ZJLA	YA	3	7.3	4.26	17.48	2.05
ZJLY	YA	3	2.55	2.83	23.25	1.23		ZJJY	YA	3	2.64	2.37	20.53	1.56		ZJLA	YA	3	5.53	3.44	14.7	1.4
ZJLY	YA	3	2.29	2.3	24.93	1.67		ZJJY	YA	3	7.93	4.22	22	1.97		ZJLA	YA	3	7.74	4.46	18.1	2.11
ZJLY	FZ	1	9.14	3.77	27.26	1.77		ZJJY	FZ	1	10.6	2.52	23.36	1.98		ZJLA	FZ	1	7.9	3.74	6.94	2.02
ZJLY	FZ	1	9.07	4.34	26.95	1.72		ZJJY	FZ	1	10.34	2.95	22.94	2.24		ZJLA	FZ	1	6.98	4.07	8.09	2.15
ZJLY	FZ	1	10.74	3.89	28.62	1.61		ZJJY	FZ	1	11.48	2.55	23.25	2.39		ZJLA	FZ	1	7.78	3.66	6.85	2.09
ZJLY	FZ	2	14.12	3.54	26.12	1.38		ZJJY	FZ	2	8.16	1.89	22.6	1.77		ZJLA	FZ	2	6.83	3.25	5.24	1.67
ZJLY	FZ	2	4.49	4.13	29.15	1.68		ZJJY	FZ	2	14.81	3.28	23.59	2.45		ZJLA	FZ	2	8.22	4.27	9.79	2.26
ZJLY	FZ	2	15.07	4.41	27.47	1.32		ZJJY	FZ	2	7.6	1.53	22.26	1.68		ZJLA	FZ	2	6.35	3.05	4.62	1.58
ZJLY	FZ	3	6.75	3.48	28	1.74		ZJJY	FZ	3	15.46	3.64	23.93	2.51		ZJLA	FZ	3	8.66	4.48	10.41	2.32
ZJLY	FZ	3	15.38	3.98	25.78	1.45		ZJJY	FZ	3	8.83	2.16	22.94	1.76		ZJLA	FZ	3	6.87	3.25	5.85	1.66
ZJLY	FZ	3	13.45	4.49	29.48	1.81		ZJJY	FZ	3	16.11	4.01	24.26	2.57		ZJLA	FZ	3	9.1	4.68	11.03	2.38
